# Supplementary material for: Transcriptional Regulation and WGCNA Studies of Leaf Abscission in Cotton Cultivars FU75 and 518-48 Under Chemical Defoliant Treatment
Source: Biology (Basel). 2025 Dec 31;15(1):74. doi: 10.3390/biology15010074 (PMC12785033; doi:10.3390/biology15010074)
Supplement: Supplementary file 1 [file biology-15-00074-s001.zip]

Archive with 5 entries (4 files):
- biology-3956358-supplementary/
- biology-3956358-supplementary/Excel S1.XLSX
- biology-3956358-supplementary/Figure S1-4.docx
- biology-3956358-supplementary/Table S1.docx
- biology-3956358-supplementary/Table S2.docx
