# Supplementary material for: Transcriptional Regulation and WGCNA Studies of Leaf Abscission in Cotton Cultivars FU75 and 518-48 Under Chemical Defoliant Treatment
Source: Biology (Basel). 2025 Dec 31;15(1):74. doi: 10.3390/biology15010074 (PMC12785033; doi:10.3390/biology15010074)
Supplement: Supplementary file 1 [file biology-15-00074-s001.zip › biology-3956358-supplementary/Excel S1.XLSX]

## Sheet: All the DEGs
GeneID
107885990
107885994
107886072
107886091
107886120
107886122
107886123
107886129
107886223
107886252
107886368
107886439
107886482
107886487
107886545
107886573
107886579
107886584
107886628
107886631
107886641
107886699
107886729
107886740
107886848
107886968
107887077
107887184
107887223
107887245
107887261
107887302
107887398
107887589
107887692
107888104
107888320
107888322
107888323
107888593
107888596
107888623
107888655
107888676
107888694
107888821
107888893
107888895
107888897
107888904
107888942
107889002
107889027
107889079
107889080
107889102
107889195
107889317
107889415
107889460
107889518
107889551
107889577
107889609
107889647
107889672
107889685
107889738
107889771
107890131
107890325
107890453
107890509
107890583
107890584
107890596
107890654
107890738
107890834
107891056
107891116
107891420
107891496
107891530
107891595
107891644
107891807
107891838
107891906
107892009
107892025
107892026
107892230
107892384
107892754
107893031
107893194
107893263
107893287
107893305
107893328
107893350
107893419
107893427
107893434
107893619
107893692
107893794
107893908
107893945
107894023
107894120
107894132
107894161
107894206
107894293
107894580
107895004
107895043
107895060
107895303
107895304
107895437
107895995
107896012
107896084
107896327
107896348
107896358
107896405
107896440
107896457
107896509
107896511
107896593
107896606
107896607
107896845
107896883
107896919
107897026
107897160
107897395
107897399
107897452
107897507
107897539
107897732
107897883
107897913
107898110
107898480
107898505
107898528
107898563
107898602
107898614
107898620
107898624
107898664
107898705
107898802
107898833
107898841
107898843
107898844
107898868
107898947
107898953
107898954
107899060
107899090
107899161
107899240
107899330
107899391
107899480
107899497
107899636
107899735
107899827
107899893
107899971
107900180
107900187
107900287
107900483
107900559
107900613
107900759
107900761
107900909
107901044
107901059
107901110
107901129
107901168
107901271
107901335
107901353
107901356
107901371
107901882
107901885
107901919
107901931
107902046
107902197
107902840
107902852
107903210
107903401
107903500
107903511
107903524
107903757
107903798
107903828
107903884
107903950
107904029
107904117
107904150
107904213
107904238
107904302
107904450
107904499
107904535
107904621
107904639
107904699
107904829
107904848
107904887
107904914
107904925
107904997
107905054
107905107
107905108
107905187
107905209
107905492
107905498
107905509
107905564
107905640
107905666
107905737
107905794
107905837
107906076
107906269
107906382
107906464
107906559
107906591
107906640
107906870
107906941
107906944
107906945
107906989
107907049
107907089
107907174
107907273
107907341
107907398
107907424
107907482
107907538
107907772
107907817
107908171
107908450
107908610
107908632
107908688
107908700
107908891
107908969
107909043
107909087
107909101
107909143
107909159
107909185
107909209
107909318
107909363
107909367
107909382
107909451
107909512
107909533
107909558
107909571
107909633
107909667
107909736
107909772
107909873
107909905
107910107
107910174
107910251
107910314
107910349
107910371
107910472
107910583
107910753
107911530
107911617
107911673
107911706
107911819
107911897
107911933
107911964
107912011
107912038
107912041
107912057
107912065
107912091
107912120
107912145
107912209
107912307
107912317
107912359
107912360
107912400
107912464
107912629
107912634
107912669
107912779
107912865
107912896
107912968
107913033
107913079
107913137
107913168
107913218
107913252
107913363
107913413
107913423
107913605
107913815
107913885
107913904
107913915
107914017
107914029
107914098
107914131
107914300
107914311
107914323
107914356
107914470
107914471
107914484
107914522
107914822
107914850
107914865
107914893
107914980
107915056
107915063
107915088
107915099
107915132
107915141
107915146
107915186
107915211
107915234
107915337
107915460
107915593
107915705
107915839
107915861
107915907
107916047
107916055
107916151
107916191
107916198
107916199
107916221
107916288
107916294
107916342
107916381
107916749
107916837
107916897
107916914
107916965
107917008
107917055
107917085
107917136
107917193
107917198
107917617
107917645
107917729
107917775
107917783
107917843
107917854
107917886
107917951
107918020
107918023
107918037
107918071
107918203
107918414
107918430
107918520
107918537
107918549
107918579
107918612
107918697
107918735
107918774
107918965
107919583
107919589
107919719
107919928
107919941
107919969
107919998
107920108
107920137
107920145
107920209
107920232
107920287
107920368
107920434
107920653
107920762
107920789
107920912
107920922
107921085
107921256
107921359
107921421
107921451
107921744
107921745
107922220
107922281
107922285
107922307
107922351
107922378
107922574
107922742
107922753
107922777
107922786
107922794
107922821
107922857
107922872
107922971
107922978
107922998
107923026
107923030
107923041
107923171
107923252
107923359
107923687
107923775
107923782
107923846
107923971
107924024
107924031
107924105
107924139
107924144
107924199
107924246
107924276
107924302
107924305
107924606
107924639
107924657
107924660
107924710
107924771
107924790
107924947
107924974
107925040
107925060
107925083
107925156
107925256
107925354
107925414
107925416
107925421
107925445
107925458
107925504
107925529
107925539
107925548
107925552
107925671
107925933
107926064
107926100
107926109
107926222
107926247
107926350
107926363
107926369
107926419
107926491
107926521
107926557
107926600
107926612
107926665
107926975
107927017
107927105
107927148
107927161
107927182
107927260
107927303
107927331
107927436
107927485
107927524
107927553
107927850
107927876
107928009
107928026
107928123
107928141
107928173
107928227
107928231
107928271
107928276
107928431
107928432
107928509
107928592
107928699
107928842
107928950
107928960
107928983
107929018
107929035
107929126
107929162
107929275
107929285
107929301
107929302
107929349
107929381
107929414
107929483
107929512
107929610
107929649
107929785
107929821
107929845
107929867
107929932
107929936
107930060
107930262
107930319
107930417
107930440
107930584
107930619
107930639
107930656
107930839
107930915
107931051
107931387
107931397
107931444
107931546
107931585
107931687
107931710
107931722
107931794
107931799
107932043
107932084
107932137
107932170
107932208
107932227
107932240
107932259
107932364
107932463
107932490
107932491
107932666
107932686
107932810
107932950
107933118
107933128
107933139
107933241
107933302
107933313
107933320
107933340
107933354
107933376
107933426
107933587
107933767
107933874
107934007
107934029
107934107
107934204
107934273
107934282
107934501
107934593
107934626
107934632
107934651
107934724
107934730
107934742
107934807
107934845
107934957
107935049
107935062
107935213
107935250
107935263
107935341
107935378
107935490
107935516
107935517
107935666
107935739
107935741
107935766
107935811
107935882
107935895
107935912
107936005
107936009
107936196
107936334
107936427
107936483
107936772
107936863
107937309
107937391
107937569
107937572
107937645
107937935
107937946
107937949
107938039
107938077
107938151
107938213
107938248
107938394
107938398
107938402
107938469
107938511
107938526
107938602
107938615
107938718
107938749
107938800
107938841
107938932
107938933
107939122
107939258
107939301
107939362
107939407
107939409
107939427
107939532
107939787
107939850
107939992
107940141
107940145
107940359
107940403
107940405
107940407
107940419
107940442
107940464
107940483
107940532
107940600
107940601
107940722
107940784
107940984
107940992
107941031
107941070
107941091
107941168
107941225
107941294
107941304
107941610
107941691
107941814
107941860
107942044
107942113
107942147
107942253
107942317
107942396
107942450
107942596
107942658
107942767
107942888
107942938
107943047
107943200
107943204
107943281
107943430
107943461
107943586
107943635
107943797
107943823
107943825
107943980
107944012
107944053
107944055
107944063
107944161
107944271
107944576
107944641
107945255
107945308
107945371
107945393
107945466
107945543
107945573
107945636
107945642
107945668
107945826
107945842
107945896
107945945
107945996
107946009
107946025
107946048
107946100
107946117
107946118
107946277
107946331
107946332
107946431
107946494
107946553
107946592
107946630
107946807
107946991
107947054
107947258
107947370
107947380
107947442
107947488
107947654
107947792
107947796
107948056
107948080
107948186
107948247
107948287
107948368
107948606
107948618
107948631
107948640
107948674
107948736
107948785
107948890
107949147
107949182
107949281
107949402
107949423
107949591
107949602
107949603
107949623
107949676
107949792
107949803
107950151
107950199
107950268
107950303
107950390
107950402
107950523
107950524
107950531
107950592
107950641
107950667
107950719
107950754
107950911
107951221
107951244
107951391
107951431
107951450
107951523
107951526
107951611
107951655
107951685
107951817
107951846
107951868
107951994
107952043
107952159
107952582
107952894
107953016
107953204
107953303
107953713
107953730
107953761
107953796
107953814
107953819
107953854
107953974
107954009
107954048
107954112
107954131
107954181
107954375
107954378
107954385
107954397
107954529
107954541
107954547
107954606
107954619
107954647
107954674
107954839
107954863
107954916
107954926
107954939
107954983
107954993
107955050
107955054
107955339
107955482
107955533
107955549
107955587
107955598
107955709
107955873
107955951
107955970
107956706
107956876
107957130
107957179
107957487
107957508
107957527
107957623
107957673
107957681
107957706
107957720
107957803
107957820
107958074
107958133
107958146
107958171
107958324
107958344
107958345
107958351
107958382
107958468
107958505
107958552
107958700
107958722
107958729
107958756
107958799
107958848
107958915
107958932
107958984
107959067
107959120
107959136
107959288
107959337
107959407
107959408
107959495
107959826
107959846
107960159
107960179
107960187
107960261
107960685
107960708
107961140
107961207
107961640
107961688
107961790
107961887
107961942
107961962
107962096
107962156
107962161
107962216
107962232
107962318
107962409
107962446
107962529
107962567
107962612
107962646
107962648
107962756
107962936
107963027
107963124
107963231
107963415
107963535
107963654
107963669
107963689
107963762
107963770
107963772
107963814
107963849
107963885
107963888
121202802
121202809
121202811
121202816
121202826
121202944
121203001
121203021
121203298
121203319
121203414
121203528
121203579
121203582
121203586
121203661
121203746
121204549
121204605
121204739
121204759
121204807
121204853
121204895
121204956
121205063
121205072
121206070
121206239
121206274
121206399
121206411
121207546
121207879
121208277
121208470
121208510
121208559
121209374
121209559
121209571
121209623
121209640
121209660
121209663
121209683
121210116
121210944
121211055
121211167
121211243
121212188
121212654
121212655
121212675
121212725
121213742
121213792
121213809
121213811
121213841
121213894
121214625
121214757
121214817
121214861
121215354
121215357
121215506
121215566
121215588
121215911
121215915
121216211
121216235
121217441
121217457
121217661
121217683
121217866
121217889
121218229
121218323
121218612
121218722
121219047
121219183
121219227
121219304
121219306
121219369
121219549
121219600
121219793
121219852
121220091
121220167
121220259
121220817
121221008
121221039
121222068
121222250
121222297
121222317
121222397
121222462
121222472
121222508
121222528
121222587
121222646
121223051
121223121
121223512
121223550
121223581
121223615
121224152
121224271
121224415
121224451
121224454
121224545
121224600
121225177
121225242
121225243
121227888
121227963
121228208
121228216
121228878
121229009
121229024
121229267
121229312
121229327
121229400
121229427
121229482
121229483
121229686
121229703
121230312
121230323
121230343
121230453
121230499
121230667
121230673
121230762
121230781
121230837
121230910
121231949
121232025
121232059
121232312
novel.585
novel.224
novel.1122
novel.792
novel.747
novel.1579
novel.1126
novel.1495
novel.77
novel.162
novel.118
novel.1080
novel.489
novel.257
3989119
3989125
3989162
3989174
3989179
24679551
107885944
107885957
107885958
107885977
107885979
107886076
107886098
107886103
107886127
107886196
107886197
107886205
107886207
107886292
107886300
107886320
107886337
107886351
107886353
107886378
107886427
107886446
107886453
107886461
107886466
107886478
107886486
107886526
107886550
107886653
107886672
107886682
107886695
107886713
107886731
107886739
107886746
107886752
107886760
107886772
107886777
107886785
107886800
107886845
107886861
107886874
107886902
107886903
107886910
107886934
107886958
107886971
107886978
107886992
107887008
107887012
107887048
107887064
107887083
107887154
107887156
107887165
107887166
107887170
107887186
107887190
107887241
107887248
107887250
107887252
107887255
107887269
107887289
107887303
107887314
107887347
107887383
107887394
107887444
107887449
107887465
107887471
107887472
107887478
107887511
107887550
107887592
107887629
107887930
107887989
107888008
107888095
107888135
107888319
107888347
107888363
107888374
107888385
107888397
107888440
107888442
107888443
107888451
107888457
107888474
107888503
107888511
107888517
107888519
107888558
107888582
107888586
107888610
107888660
107888691
107888695
107888734
107888736
107888760
107888773
107888816
107888822
107888833
107888857
107888862
107888887
107888915
107888937
107888946
107888947
107888948
107888994
107888998
107889008
107889037
107889065
107889072
107889074
107889160
107889217
107889246
107889269
107889281
107889300
107889302
107889339
107889427
107889437
107889438
107889495
107889511
107889536
107889571
107889572
107889604
107889620
107889623
107889629
107889630
107889635
107889646
107889656
107889657
107889747
107889766
107889797
107890014
107890147
107890177
107890205
107890246
107890257
107890356
107890416
107890444
107890451
107890463
107890531
107890552
107890556
107890614
107890682
107890694
107890716
107890773
107890801
107890831
107890841
107890856
107890876
107890944
107890945
107890946
107890961
107890973
107890992
107891012
107891027
107891064
107891109
107891113
107891126
107891202
107891205
107891217
107891224
107891250
107891310
107891369
107891377
107891397
107891402
107891404
107891414
107891427
107891438
107891487
107891571
107891585
107891601
107891610
107891611
107891622
107891692
107891709
107891747
107891788
107891810
107891839
107891847
107891877
107891907
107891929
107891953
107892005
107892007
107892008
107892012
107892013
107892048
107892062
107892082
107892095
107892096
107892103
107892108
107892137
107892167
107892169
107892173
107892213
107892216
107892240
107892246
107892263
107892279
107892287
107892304
107892370
107892498
107892607
107892797
107893120
107893145
107893158
107893164
107893166
107893186
107893195
107893208
107893221
107893248
107893258
107893284
107893289
107893295
107893320
107893329
107893347
107893349
107893394
107893401
107893410
107893420
107893429
107893436
107893461
107893475
107893486
107893495
107893498
107893563
107893587
107893600
107893603
107893624
107893724
107893725
107893780
107893789
107893831
107893874
107893923
107893931
107893943
107893962
107893998
107894015
107894041
107894063
107894082
107894090
107894099
107894116
107894122
107894148
107894165
107894166
107894175
107894182
107894189
107894190
107894193
107894205
107894210
107894282
107894296
107894297
107894304
107894488
107894547
107894572
107894794
107894834
107894853
107894890
107895010
107895016
107895017
107895095
107895105
107895110
107895114
107895118
107895125
107895168
107895188
107895197
107895240
107895251
107895253
107895296
107895297
107895330
107895342
107895383
107895407
107895856
107895922
107895948
107895987
107896168
107896195
107896252
107896354
107896355
107896387
107896446
107896456
107896470
107896479
107896483
107896517
107896525
107896537
107896580
107896613
107896614
107896645
107896651
107896652
107896694
107896730
107896797
107896838
107896879
107896888
107896902
107896926
107896966
107896984
107896991
107896998
107897017
107897028
107897038
107897044
107897056
107897105
107897118
107897122
107897138
107897168
107897170
107897171
107897172
107897183
107897227
107897237
107897250
107897259
107897275
107897334
107897383
107897421
107897447
107897484
107897499
107897531
107897552
107897604
107897627
107897631
107897648
107897652
107897692
107897698
107897723
107897767
107897777
107897803
107897812
107897818
107897835
107897850
107897853
107897859
107897878
107898060
107898061
107898067
107898220
107898279
107898294
107898302
107898337
107898385
107898387
107898388
107898405
107898446
107898474
107898491
107898530
107898548
107898551
107898561
107898575
107898584
107898587
107898619
107898623
107898629
107898637
107898644
107898701
107898721
107898734
107898735
107898740
107898741
107898743
107898765
107898769
107898811
107898825
107898837
107898839
107898849
107898871
107898886
107898955
107898960
107898978
107899002
107899018
107899033
107899037
107899042
107899049
107899064
107899087
107899089
107899147
107899152
107899156
107899160
107899183
107899185
107899222
107899224
107899265
107899269
107899273
107899287
107899305
107899315
107899349
107899365
107899378
107899396
107899429
107899447
107899475
107899500
107899506
107899510
107899529
107899542
107899602
107899612
107899626
107899627
107899653
107899665
107899666
107899678
107899688
107899731
107899739
107899888
107899890
107899894
107899977
107900030
107900035
107900042
107900182
107900243
107900348
107900387
107900432
107900439
107900444
107900446
107900447
107900490
107900516
107900536
107900547
107900549
107900576
107900606
107900618
107900649
107900651
107900709
107900743
107900744
107900766
107900767
107900839
107900882
107900991
107901030
107901031
107901046
107901052
107901084
107901090
107901091
107901114
107901115
107901169
107901198
107901283
107901291
107901303
107901307
107901323
107901367
107901396
107901412
107901445
107901473
107901489
107901491
107901546
107901547
107901548
107901596
107901604
107901607
107901618
107901648
107901660
107901665
107901691
107901707
107901744
107901784
107901789
107901792
107901794
107901800
107901825
107901826
107901870
107901875
107901923
107901928
107901929
107901940
107901944
107901956
107901968
107902017
107902049
107902064
107902146
107902280
107902376
107902547
107902576
107902766
107902769
107902792
107902820
107902909
107902956
107902965
107902983
107903026
107903095
107903130
107903201
107903204
107903215
107903239
107903246
107903252
107903336
107903355
107903407
107903408
107903463
107903502
107903528
107903531
107903549
107903566
107903583
107903597
107903647
107903672
107903677
107903724
107903741
107903746
107903791
107903792
107903838
107903859
107903872
107903886
107903898
107903900
107903903
107903917
107903936
107903977
107903988
107903994
107904027
107904050
107904057
107904225
107904230
107904254
107904260
107904263
107904301
107904369
107904375
107904393
107904397
107904399
107904416
107904426
107904541
107904546
107904555
107904574
107904600
107904601
107904616
107904635
107904641
107904697
107904710
107904720
107904722
107904779
107904807
107904834
107904842
107904895
107904941
107904943
107904947
107904995
107905005
107905020
107905022
107905040
107905052
107905066
107905080
107905112
107905140
107905166
107905188
107905203
107905239
107905361
107905376
107905377
107905396
107905437
107905462
107905484
107905487
107905494
107905499
107905506
107905514
107905545
107905562
107905563
107905573
107905579
107905599
107905602
107905607
107905652
107905658
107905674
107905686
107905695
107905734
107905765
107905798
107905820
107905876
107905900
107905919
107905922
107905951
107905969
107906016
107906097
107906101
107906113
107906116
107906133
107906181
107906188
107906256
107906258
107906291
107906320
107906346
107906367
107906385
107906407
107906416
107906426
107906429
107906457
107906469
107906478
107906487
107906496
107906517
107906537
107906561
107906636
107906645
107906681
107906684
107906713
107906732
[truncated: 33,740 more rows]

## Sheet: 159 Common DEGs
GeneID
107886223
107887245
107887302
107888104
107888895
107888897
107889002
107889027
107889738
107890583
107890834
107891496
107891807
107892025
107893194
107894023
107895304
107895437
107898110
107898480
107898947
107898953
107899735
107899827
107901044
107901110
107903210
107903500
107904117
107904699
107905209
107905509
107906870
107906989
107907049
107911530
107911897
107912120
107912145
107912307
107912317
107913079
107913218
107913904
107914470
107914522
107915056
107915337
107916151
107916749
107917193
107917198
107917783
107917886
107918037
107918697
107920434
107920653
107921085
107922351
107922998
107923030
107923775
107924139
107924947
107925156
107925421
107926064
107926100
107926350
107926521
107926665
107927260
107927436
107927553
107928141
107929936
107930417
107931051
107931444
107932170
107932208
107932240
107933241
107933313
107933874
107934845
107935250
107936196
107936772
107938151
107938615
107938932
107938933
107940407
107940722
107940984
107941610
107942044
107942113
107942253
107942450
107942938
107943430
107943586
107944012
107944053
107944063
107945826
107946048
107946332
107946494
107946991
107949147
107950911
107951655
107951685
107953730
107953819
107953854
107954397
107954916
107956706
107957487
107957508
107957623
107957706
107957720
107958171
107958351
107958799
107958915
107959495
107960685
107961140
107962096
107963415
121203298
121203528
121204807
121205063
121208510
121213792
121213811
121214757
121215354
121216235
121218229
121219304
121219793
121222297
121222317
121227963
121229009
121229312
121229483
121231949
novel.224
novel.747

## Sheet: 74 Common DEGs
GeneID
107886708
107886713
107888849
107890208
107893763
107895067
107896236
107900468
107901198
107901201
107902540
107902992
107903473
107903481
107903486
107903647
107905421
107906086
107906679
107908148
107911096
107911307
107913984
107916081
107918354
107918926
107924622
107926487
107927861
107928377
107928617
107931314
107931330
107933617
107935077
107937224
107938093
107943509
107944965
107945833
107946781
107947684
107948082
107948735
107951183
107953125
107953200
107957242
107957375
107961308
121202984
121203342
121203493
121204876
121207877
121207878
121209438
121210016
121216946
121219593
121220925
121225483
121225501
121225508
121229105
121230827
121230829
novel.1255
novel.186
novel.1272
novel.187
novel.677
novel.126
novel.447

## Sheet: 54 Common DEGs
GeneID
107915099
novel.1696
107886276
107916371
107896612
107914822
107928936
107888363
107923255
107899633
107960187
107888897
107912798
107922162
107910941
107921999
107954179
107913009
107893286
107957166
107960394
107913139
107893495
107946409
107896707
107918768
107897146
107916071
107918136
107890738
107929683
107929850
107916294
121203534
107955209
107909382
121223327
107912983
107957296
121206678
121222414
107888322
107931277
107930262
121230285

## Sheet: 882 Common DEGs
GeneID
107886204
107886223
107886265
107886418
107886419
107886492
107886610
107886749
107886780
107887236
107887245
107887302
107887372
107887701
107888104
107888145
107888364
107888483
107888577
107888771
107888820
107888895
107888897
107888954
107888955
107889002
107889027
107889247
107889315
107889353
107889447
107889738
107889760
107889765
107889767
107890123
107890154
107890414
107890435
107890561
107890578
107890583
107890624
107890783
107890834
107890941
107890974
107891002
107891006
107891163
107891268
107891295
107891341
107891394
107891496
107891661
107891807
107891808
107891991
107892025
107892037
107892421
107892464
107892553
107892559
107892951
107893167
107893194
107893213
107893214
107893242
107893423
107893494
107893604
107893671
107893740
107893931
107894023
107894139
107894305
107894981
107895010
107895014
107895073
107895179
107895304
107895437
107896094
107896195
107896384
107896435
107896539
107896679
107896807
107896994
107896996
107897348
107897460
107897887
107897907
107898110
107898426
107898480
107898493
107898534
107898600
107898729
107898742
107898947
107898953
107899019
107899051
107899061
107899062
107899079
107899179
107899180
107899241
107899304
107899425
107899458
107899548
107899596
107899735
107899771
107899827
107900364
107900524
107900577
107900581
107900704
107900778
107900875
107901037
107901044
107901110
107901161
107901219
107901331
107901348
107901543
107901612
107901652
107901713
107901922
107901943
107902231
107902710
107902892
107902909
107903210
107903223
107903310
107903417
107903500
107903504
107903517
107903523
107903549
107903922
107904072
107904117
107904119
107904182
107904183
107904203
107904397
107904429
107904469
107904500
107904583
107904699
107904841
107904856
107905209
107905392
107905401
107905509
107905527
107906023
107906043
107906070
107906194
107906271
107906385
107906466
107906782
107906815
107906870
107906989
107907049
107907085
107907125
107907127
107907197
107907200
107907316
107907360
107907462
107907509
107907542
107907728
107908213
107908432
107908517
107908545
107908548
107908591
107908696
107908753
107908896
107909026
107909135
107909160
107909195
107909300
107909301
107909393
107909541
107909662
107909904
107909960
107910016
107910427
107910618
107910710
107910737
107910860
107910867
107911496
107911503
107911530
107911810
107911851
107911897
107911973
107912023
107912101
107912120
107912143
107912145
107912178
107912192
107912194
107912197
107912230
107912307
107912317
107912365
107912387
107912396
107912480
107912593
107912642
107912652
107912754
107913064
107913079
107913185
107913218
107913329
107913389
107913467
107913904
107914070
107914073
107914255
107914273
107914470
107914511
107914522
107914704
107914734
107914746
107914815
107915056
107915089
107915138
107915337
107915753
107915824
107915975
107916151
107916214
107916248
107916344
107916368
107916662
107916690
107916702
107916731
107916749
107916941
107916982
107917132
107917138
107917193
107917198
107917546
107917590
107917746
107917761
107917783
107917784
107917877
107917886
107917985
107917998
107918025
107918037
107918103
107918202
107918227
107918279
107918281
107918411
107918485
107918566
107918624
107918629
107918654
107918697
107918705
107918720
107918860
107918940
107919005
107919009
107919057
107919766
107920101
107920122
107920158
107920183
107920224
107920263
107920280
107920434
107920491
107920535
107920653
107920688
107920691
107920935
107920982
107921085
107921146
107921180
107921197
107921216
107921220
107921306
107921394
107921422
107921463
107921821
107922117
107922351
107922490
107922649
107922696
107922741
107922829
107922998
107923030
107923096
107923107
107923130
107923286
107923325
107923538
107923629
107923775
107923839
107924139
107924165
107924269
107924323
107924409
107924459
107924749
107924891
107924928
107924938
107924947
107924979
107924987
107925067
107925156
107925219
107925363
107925421
107925471
107925679
107925727
107925754
107925848
107925898
107925930
107925966
107925987
107926064
107926100
107926130
107926204
107926350
107926379
107926521
107926605
107926665
107926776
107927004
107927049
107927127
107927149
107927179
107927187
107927206
107927260
107927436
107927553
107927690
107927727
107927739
107927836
107928141
107928166
107928175
107928224
107928324
107928466
107928565
107928801
107928958
107929386
107929578
107929580
107929583
107929670
107929677
107929909
107929936
107929958
107930070
107930098
107930165
107930167
107930305
107930330
107930417
107930467
107930476
107930554
107930616
107930884
107930958
107931051
107931315
107931430
107931435
107931444
107931514
107931750
107931752
107931825
107932170
107932208
107932240
107932249
107932278
107932333
107932431
107932615
107932809
107932909
107932923
107932956
107933186
107933241
107933313
107933316
107933357
107933361
107933470
107933526
107933698
107933813
107933874
107933942
107934066
107934113
107934164
107934845
107934881
107934906
107935081
107935218
107935242
107935250
107936048
107936162
107936196
107936225
107936324
107936354
107936519
107936520
107936530
107936762
107936772
107937056
107937101
107937170
107937181
107937249
107937377
107937454
107937536
107937733
107937781
107937812
107937855
107937889
107938151
107938615
107938616
107938932
107938933
107938988
107939148
107939318
107939516
107939575
107939588
107939659
107939808
107939815
107939837
107939872
107939976
107939980
107940087
107940126
107940154
107940203
107940219
107940255
107940395
107940407
107940643
107940722
107940794
107940877
107940894
107940910
107940984
107941550
107941610
107941626
107941696
107941838
107941867
107941957
107942016
107942044
107942113
107942150
107942211
107942222
107942253
107942260
107942283
107942316
107942368
107942450
107942465
107942667
107942747
107942938
107942941
107943069
107943289
107943299
107943430
107943586
107943695
107943727
107943945
107943975
107944008
107944012
107944053
107944063
107944158
107944376
107944660
107944703
107944737
107944845
107944972
107945034
107945153
107945232
107945415
107945499
107945502
107945765
107945826
107945829
107945954
107945990
107946022
107946048
107946104
107946305
107946313
107946332
107946357
107946411
107946494
107946495
107946500
107946504
107946582
107946655
107946709
107946753
107946788
107946838
107946991
107947008
107947155
107947187
107947288
107947291
107948034
107948429
107948975
107949082
107949147
107949154
107949156
107949157
107949160
107949526
107949559
107949590
107949827
107950096
107950137
107950190
107950355
107950399
107950518
107950605
107950636
107950911
107950990
107951045
107951255
107951311
107951387
107951485
107951652
107951655
107951685
107951785
107951987
107952105
107952155
107952260
107952463
107952801
107952874
107952996
107953017
107953096
107953105
107953156
107953287
107953344
107953676
107953730
107953819
107953854
107954057
107954397
107954398
107954426
107954471
107954640
107954916
107954942
107954984
107955032
107955107
107955143
107955221
107955233
107955390
107955479
107955526
107955564
107955671
107956070
107956706
107957110
107957172
107957198
107957278
107957320
107957385
107957452
107957475
107957487
107957508
107957546
107957623
107957706
107957720
107957740
107957747
107957768
107957863
107957922
107958171
107958177
107958223
107958351
107958360
107958412
107958417
107958453
107958577
107958634
107958731
107958746
107958766
107958799
107958831
107958902
107958915
107959057
107959059
107959181
107959495
107959497
107959746
107959816
107959939
107960082
107960305
107960685
107960739
107961140
107961377
107961792
107961806
107961810
107961836
107961893
107962037
107962059
107962096
107962110
107962502
107962532
107962664
107962710
107962868
107963389
107963415
107963434
107963640
107963672
107963754
107963784
107963826
107963918
121203298
121203321
121203433
121203472
121203528
121203529
121204622
121204679
121204807
121205063
121205090
121206052
121206071
121206172
121206377
121207589
121207668
121207875
121208510
121208591
121209468
121209531
121209596
121209647
121209990
121210095
121210995
121211036
121212199
121212207
121212572
121212584
121212610
121212615
121212763
121213792
121213810
121213811
121214056
121214413
121214757
121214869
121215354
121215928
121216235
121217693
121217738
121217767
121217849
121217899
121217933
121217983
121218229
121218321
121219184
121219304
121219793
121220231
121220824
121220870
121220929
121221192
121222297
121222301
121222317
121223494
121223697
121224226
121224922
121225159
121225304
121227947
121227963
121228255
121228296
121229009
121229312
121229418
121229475
121229483
121229516
121230335
121230341
121230728
121231949
121231950
121232057
121232118
121232135
121232320
121232326
121232328
121232361
novel.347
novel.224
novel.747
novel.887
novel.760
novel.439
novel.1131
novel.1040
novel.1487
novel.1773

## Sheet: 1202 Common DEGs
GeneID
107885990
107885994
107886072
107886091
107886120
107886122
107886123
107886129
107886223
107886252
107886368
107886439
107886482
107886487
107886545
107886573
107886579
107886584
107886628
107886631
107886641
107886699
107886729
107886740
107886848
107886968
107887077
107887184
107887223
107887245
107887261
107887302
107887398
107887589
107887692
107888104
107888320
107888322
107888323
107888593
107888596
107888623
107888655
107888676
107888694
107888821
107888893
107888895
107888897
107888904
107888942
107889002
107889027
107889079
107889080
107889102
107889195
107889317
107889415
107889460
107889518
107889551
107889577
107889609
107889647
107889672
107889685
107889738
107889771
107890131
107890325
107890453
107890509
107890583
107890584
107890596
107890654
107890738
107890834
107891056
107891116
107891420
107891496
107891530
107891595
107891644
107891807
107891838
107891906
107892009
107892025
107892026
107892230
107892384
107892754
107893031
107893194
107893263
107893287
107893305
107893328
107893350
107893419
107893427
107893434
107893619
107893692
107893794
107893908
107893945
107894023
107894120
107894132
107894161
107894206
107894293
107894580
107895004
107895043
107895060
107895303
107895304
107895437
107895995
107896012
107896084
107896327
107896348
107896358
107896405
107896440
107896457
107896509
107896511
107896593
107896606
107896607
107896845
107896883
107896919
107897026
107897160
107897395
107897399
107897452
107897507
107897539
107897732
107897883
107897913
107898110
107898480
107898505
107898528
107898563
107898602
107898614
107898620
107898624
107898664
107898705
107898802
107898833
107898841
107898843
107898844
107898868
107898947
107898953
107898954
107899060
107899090
107899161
107899240
107899330
107899391
107899480
107899497
107899636
107899735
107899827
107899893
107899971
107900180
107900187
107900287
107900483
107900559
107900613
107900759
107900761
107900909
107901044
107901059
107901110
107901129
107901168
107901271
107901335
107901353
107901356
107901371
107901882
107901885
107901919
107901931
107902046
107902197
107902840
107902852
107903210
107903401
107903500
107903511
107903524
107903757
107903798
107903828
107903884
107903950
107904029
107904117
107904150
107904213
107904238
107904302
107904450
107904499
107904535
107904621
107904639
107904699
107904829
107904848
107904887
107904914
107904925
107904997
107905054
107905107
107905108
107905187
107905209
107905492
107905498
107905509
107905564
107905640
107905666
107905737
107905794
107905837
107906076
107906269
107906382
107906464
107906559
107906591
107906640
107906870
107906941
107906944
107906945
107906989
107907049
107907089
107907174
107907273
107907341
107907398
107907424
107907482
107907538
107907772
107907817
107908171
107908450
107908610
107908632
107908688
107908700
107908891
107908969
107909043
107909087
107909101
107909143
107909159
107909185
107909209
107909318
107909363
107909367
107909382
107909451
107909512
107909533
107909558
107909571
107909633
107909667
107909736
107909772
107909873
107909905
107910107
107910174
107910251
107910314
107910349
107910371
107910472
107910583
107910753
107911530
107911617
107911673
107911706
107911819
107911897
107911933
107911964
107912011
107912038
107912041
107912057
107912065
107912091
107912120
107912145
107912209
107912307
107912317
107912359
107912360
107912400
107912464
107912629
107912634
107912669
107912779
107912865
107912896
107912968
107913033
107913079
107913137
107913168
107913218
107913252
107913363
107913413
107913423
107913605
107913815
107913885
107913904
107913915
107914017
107914029
107914098
107914131
107914300
107914311
107914323
107914356
107914470
107914471
107914484
107914522
107914822
107914850
107914865
107914893
107914980
107915056
107915063
107915088
107915099
107915132
107915141
107915146
107915186
107915211
107915234
107915337
107915460
107915593
107915705
107915839
107915861
107915907
107916047
107916055
107916151
107916191
107916198
107916199
107916221
107916288
107916294
107916342
107916381
107916749
107916837
107916897
107916914
107916965
107917008
107917055
107917085
107917136
107917193
107917198
107917617
107917645
107917729
107917775
107917783
107917843
107917854
107917886
107917951
107918020
107918023
107918037
107918071
107918203
107918414
107918430
107918520
107918537
107918549
107918579
107918612
107918697
107918735
107918774
107918965
107919583
107919589
107919719
107919928
107919941
107919969
107919998
107920108
107920137
107920145
107920209
107920232
107920287
107920368
107920434
107920653
107920762
107920789
107920912
107920922
107921085
107921256
107921359
107921421
107921451
107921744
107921745
107922220
107922281
107922285
107922307
107922351
107922378
107922574
107922742
107922753
107922777
107922786
107922794
107922821
107922857
107922872
107922971
107922978
107922998
107923026
107923030
107923041
107923171
107923252
107923359
107923687
107923775
107923782
107923846
107923971
107924024
107924031
107924105
107924139
107924144
107924199
107924246
107924276
107924302
107924305
107924606
107924639
107924657
107924660
107924710
107924771
107924790
107924947
107924974
107925040
107925060
107925083
107925156
107925256
107925354
107925414
107925416
107925421
107925445
107925458
107925504
107925529
107925539
107925548
107925552
107925671
107925933
107926064
107926100
107926109
107926222
107926247
107926350
107926363
107926369
107926419
107926491
107926521
107926557
107926600
107926612
107926665
107926975
107927017
107927105
107927148
107927161
107927182
107927260
107927303
107927331
107927436
107927485
107927524
107927553
107927850
107927876
107928009
107928026
107928123
107928141
107928173
107928227
107928231
107928271
107928276
107928431
107928432
107928509
107928592
107928699
107928842
107928950
107928960
107928983
107929018
107929035
107929126
107929162
107929275
107929285
107929301
107929302
107929349
107929381
107929414
107929483
107929512
107929610
107929649
107929785
107929821
107929845
107929867
107929932
107929936
107930060
107930262
107930319
107930417
107930440
107930584
107930619
107930639
107930656
107930839
107930915
107931051
107931387
107931397
107931444
107931546
107931585
107931687
107931710
107931722
107931794
107931799
107932043
107932084
107932137
107932170
107932208
107932227
107932240
107932259
107932364
107932463
107932490
107932491
107932666
107932686
107932810
107932950
107933118
107933128
107933139
107933241
107933302
107933313
107933320
107933340
107933354
107933376
107933426
107933587
107933767
107933874
107934007
107934029
107934107
107934204
107934273
107934282
107934501
107934593
107934626
107934632
107934651
107934724
107934730
107934742
107934807
107934845
107934957
107935049
107935062
107935213
107935250
107935263
107935341
107935378
107935490
107935516
107935517
107935666
107935739
107935741
107935766
107935811
107935882
107935895
107935912
107936005
107936009
107936196
107936334
107936427
107936483
107936772
107936863
107937309
107937391
107937569
107937572
107937645
107937935
107937946
107937949
107938039
107938077
107938151
107938213
107938248
107938394
107938398
107938402
107938469
107938511
107938526
107938602
107938615
107938718
107938749
107938800
107938841
107938932
107938933
107939122
107939258
107939301
107939362
107939407
107939409
107939427
107939532
107939787
107939850
107939992
107940141
107940145
107940359
107940403
107940405
107940407
107940419
107940442
107940464
107940483
107940532
107940600
107940601
107940722
107940784
107940984
107940992
107941031
107941070
107941091
107941168
107941225
107941294
107941304
107941610
107941691
107941814
107941860
107942044
107942113
107942147
107942253
107942317
107942396
107942450
107942596
107942658
107942767
107942888
107942938
107943047
107943200
107943204
107943281
107943430
107943461
107943586
107943635
107943797
107943823
107943825
107943980
107944012
107944053
107944055
107944063
107944161
107944271
107944576
107944641
107945255
107945308
107945371
107945393
107945466
107945543
107945573
107945636
107945642
107945668
107945826
107945842
107945896
107945945
107945996
107946009
107946025
107946048
107946100
107946117
107946118
107946277
107946331
107946332
107946431
107946494
107946553
107946592
107946630
107946807
107946991
107947054
107947258
107947370
107947380
107947442
107947488
107947654
107947792
107947796
107948056
107948080
107948186
107948247
107948287
107948368
107948606
107948618
107948631
107948640
107948674
107948736
107948785
107948890
107949147
107949182
107949281
107949402
107949423
107949591
107949602
107949603
107949623
107949676
107949792
107949803
107950151
107950199
107950268
107950303
107950390
107950402
107950523
107950524
107950531
107950592
107950641
107950667
107950719
107950754
107950911
107951221
107951244
107951391
107951431
107951450
107951523
107951526
107951611
107951655
107951685
107951817
107951846
107951868
107951994
107952043
107952159
107952582
107952894
107953016
107953204
107953303
107953713
107953730
107953761
107953796
107953814
107953819
107953854
107953974
107954009
107954048
107954112
107954131
107954181
107954375
107954378
107954385
107954397
107954529
107954541
107954547
107954606
107954619
107954647
107954674
107954839
107954863
107954916
107954926
107954939
107954983
107954993
107955050
107955054
107955339
107955482
107955533
107955549
107955587
107955598
107955709
107955873
107955951
107955970
107956706
107956876
107957130
107957179
107957487
107957508
107957527
107957623
107957673
107957681
107957706
107957720
107957803
107957820
107958074
107958133
107958146
107958171
107958324
107958344
107958345
107958351
107958382
107958468
107958505
107958552
107958700
107958722
107958729
107958756
107958799
107958848
107958915
107958932
107958984
107959067
107959120
107959136
107959288
107959337
107959407
107959408
107959495
107959826
107959846
107960159
107960179
107960187
107960261
107960685
107960708
107961140
107961207
107961640
107961688
107961790
107961887
107961942
107961962
107962096
107962156
107962161
107962216
107962232
107962318
107962409
107962446
107962529
107962567
107962612
107962646
107962648
107962756
107962936
107963027
107963124
107963231
107963415
107963535
107963654
107963669
107963689
107963762
107963770
107963772
107963814
107963849
107963885
107963888
121202802
121202809
121202811
121202816
121202826
121202944
121203001
121203021
121203298
121203319
121203414
121203528
121203579
121203582
121203586
121203661
121203746
121204549
121204605
121204739
121204759
121204807
121204853
121204895
121204956
121205063
121205072
121206070
121206239
121206274
121206399
121206411
121207546
121207879
121208277
121208470
121208510
121208559
121209374
121209559
121209571
121209623
121209640
121209660
121209663
121209683
121210116
121210944
121211055
121211167
121211243
121212188
121212654
121212655
121212675
121212725
121213742
121213792
121213809
121213811
121213841
121213894
121214625
121214757
121214817
121214861
121215354
121215357
121215506
121215566
121215588
121215911
121215915
121216211
121216235
121217441
121217457
121217661
121217683
121217866
121217889
121218229
121218323
121218612
121218722
121219047
121219183
121219227
121219304
121219306
121219369
121219549
121219600
121219793
121219852
121220091
121220167
121220259
121220817
121221008
121221039
121222068
121222250
121222297
121222317
121222397
121222462
121222472
121222508
121222528
121222587
121222646
121223051
121223121
121223512
121223550
121223581
121223615
121224152
121224271
121224415
121224451
121224454
121224545
121224600
121225177
121225242
121225243
121227888
121227963
121228208
121228216
121228878
121229009
121229024
121229267
121229312
121229327
121229400
121229427
121229482
121229483
121229686
121229703
121230312
121230323
121230343
121230453
121230499
121230667
121230673
121230762
121230781
121230837
121230910
121231949
121232025
121232059
121232312
novel.585
novel.224
novel.1122
novel.792
novel.747
novel.1579
novel.1126
novel.1495
novel.77
novel.162
novel.118
novel.1080
novel.489
novel.257

## Sheet: GO annotation
gene_id	go_id	go_ontology	go_term
107885926	GO:0055114	BP	oxidation-reduction process
107885926	GO:0008152	BP	metabolic process
107885926	GO:0008150	BP	biological_process
107885926	GO:0016616	MF	oxidoreductase activity, acting on the CH-OH group of donors, NAD or NADP as acceptor
107885926	GO:0003674	MF	molecular_function
107885926	GO:0003824	MF	catalytic activity
107885926	GO:0016491	MF	oxidoreductase activity
107885926	GO:0016614	MF	oxidoreductase activity, acting on CH-OH group of donors
107885928	GO:0015743	BP	malate transport
107885928	GO:0006810	BP	transport
107885928	GO:0006811	BP	ion transport
107885928	GO:0006820	BP	anion transport
107885928	GO:0006835	BP	dicarboxylic acid transport
107885928	GO:0008150	BP	biological_process
107885928	GO:0015711	BP	organic anion transport
107885928	GO:0015740	BP	C4-dicarboxylate transport
107885928	GO:0015849	BP	organic acid transport
107885928	GO:0046942	BP	carboxylic acid transport
107885928	GO:0051179	BP	localization
107885928	GO:0051234	BP	establishment of localization
107885928	GO:0071702	BP	organic substance transport
107885929	GO:0003676	MF	nucleic acid binding
107885929	GO:0003674	MF	molecular_function
107885929	GO:0005488	MF	binding
107885929	GO:0097159	MF	organic cyclic compound binding
107885929	GO:1901363	MF	heterocyclic compound binding
107885932	GO:0046982	MF	protein heterodimerization activity
107885932	GO:0005515	MF	protein binding
107885932	GO:0003674	MF	molecular_function
107885932	GO:0005488	MF	binding
107885932	GO:0046983	MF	protein dimerization activity
107885934	GO:0015074	BP	DNA integration
107885934	GO:0008152	BP	metabolic process
107885934	GO:0006139	BP	nucleobase-containing compound metabolic process
107885934	GO:0006259	BP	DNA metabolic process
107885934	GO:0006725	BP	cellular aromatic compound metabolic process
107885934	GO:0006807	BP	nitrogen compound metabolic process
107885934	GO:0008150	BP	biological_process
107885934	GO:0009987	BP	cellular process
107885934	GO:0034641	BP	cellular nitrogen compound metabolic process
107885934	GO:0043170	BP	macromolecule metabolic process
107885934	GO:0044237	BP	cellular metabolic process
107885934	GO:0044238	BP	primary metabolic process
107885934	GO:0044260	BP	cellular macromolecule metabolic process
107885934	GO:0046483	BP	heterocycle metabolic process
107885934	GO:0071704	BP	organic substance metabolic process
107885934	GO:0090304	BP	nucleic acid metabolic process
107885934	GO:1901360	BP	organic cyclic compound metabolic process
107885941	GO:0016021	CC	integral component of membrane
107885941	GO:0005575	CC	cellular_component
107885941	GO:0016020	CC	membrane
107885941	GO:0031224	CC	intrinsic component of membrane
107885941	GO:0044425	CC	membrane part
107885941	GO:0032977	MF	membrane insertase activity
107885941	GO:0003674	MF	molecular_function
107885941	GO:0005215	MF	transporter activity
107885941	GO:0008565	MF	protein transporter activity
107885946	GO:0042254	BP	ribosome biogenesis
107885946	GO:0008150	BP	biological_process
107885946	GO:0022613	BP	ribonucleoprotein complex biogenesis
107885946	GO:0044085	BP	cellular component biogenesis
107885946	GO:0071840	BP	cellular component organization or biogenesis
107885946	GO:0005634	CC	nucleus
107885946	GO:0005622	CC	intracellular
107885946	GO:0005575	CC	cellular_component
107885946	GO:0005623	CC	cell
107885946	GO:0043231	CC	intracellular membrane-bounded organelle
107885946	GO:0043226	CC	organelle
107885946	GO:0043227	CC	membrane-bounded organelle
107885946	GO:0043229	CC	intracellular organelle
107885946	GO:0044424	CC	intracellular part
107885946	GO:0044464	CC	cell part
107885947	GO:0006355	BP	regulation of transcription, DNA-templated
107885947	GO:0008152	BP	metabolic process
107885947	GO:0006139	BP	nucleobase-containing compound metabolic process
107885947	GO:0006351	BP	transcription, DNA-templated
107885947	GO:0006725	BP	cellular aromatic compound metabolic process
107885947	GO:0006807	BP	nitrogen compound metabolic process
107885947	GO:0008150	BP	biological_process
107885947	GO:0009058	BP	biosynthetic process
107885947	GO:0009059	BP	macromolecule biosynthetic process
107885947	GO:0009889	BP	regulation of biosynthetic process
107885947	GO:0009987	BP	cellular process
107885947	GO:0010467	BP	gene expression
107885947	GO:0010468	BP	regulation of gene expression
107885947	GO:0010556	BP	regulation of macromolecule biosynthetic process
107885947	GO:0016070	BP	RNA metabolic process
107885947	GO:0018130	BP	heterocycle biosynthetic process
107885947	GO:0019219	BP	regulation of nucleobase-containing compound metabolic process
107885947	GO:0019222	BP	regulation of metabolic process
107885947	GO:0019438	BP	aromatic compound biosynthetic process
107885947	GO:0031323	BP	regulation of cellular metabolic process
107885947	GO:0031326	BP	regulation of cellular biosynthetic process
107885947	GO:0032774	BP	RNA biosynthetic process
107885947	GO:0034641	BP	cellular nitrogen compound metabolic process
107885947	GO:0034645	BP	cellular macromolecule biosynthetic process
107885947	GO:0034654	BP	nucleobase-containing compound biosynthetic process
107885947	GO:0043170	BP	macromolecule metabolic process
107885947	GO:0044237	BP	cellular metabolic process
107885947	GO:0044238	BP	primary metabolic process
107885947	GO:0044249	BP	cellular biosynthetic process
107885947	GO:0044260	BP	cellular macromolecule metabolic process
107885947	GO:0044271	BP	cellular nitrogen compound biosynthetic process
107885947	GO:0046483	BP	heterocycle metabolic process
107885947	GO:0050789	BP	regulation of biological process
107885947	GO:0050794	BP	regulation of cellular process
107885947	GO:0051171	BP	regulation of nitrogen compound metabolic process
107885947	GO:0051252	BP	regulation of RNA metabolic process
107885947	GO:0060255	BP	regulation of macromolecule metabolic process
107885947	GO:0065007	BP	biological regulation
107885947	GO:0071704	BP	organic substance metabolic process
107885947	GO:0080090	BP	regulation of primary metabolic process
107885947	GO:0090304	BP	nucleic acid metabolic process
107885947	GO:0097659	BP	nucleic acid-templated transcription
107885947	GO:1901360	BP	organic cyclic compound metabolic process
107885947	GO:1901362	BP	organic cyclic compound biosynthetic process
107885947	GO:1901576	BP	organic substance biosynthetic process
107885947	GO:1903506	BP	regulation of nucleic acid-templated transcription
107885947	GO:2000112	BP	regulation of cellular macromolecule biosynthetic process
107885947	GO:2001141	BP	regulation of RNA biosynthetic process
107885947	GO:0003677	MF	DNA binding
107885947	GO:0003674	MF	molecular_function
107885947	GO:0003676	MF	nucleic acid binding
107885947	GO:0005488	MF	binding
107885947	GO:0097159	MF	organic cyclic compound binding
107885947	GO:1901363	MF	heterocyclic compound binding
107885948	GO:0016567	BP	protein ubiquitination
107885948	GO:0008152	BP	metabolic process
107885948	GO:0006464	BP	cellular protein modification process
107885948	GO:0006807	BP	nitrogen compound metabolic process
107885948	GO:0008150	BP	biological_process
107885948	GO:0009987	BP	cellular process
107885948	GO:0019538	BP	protein metabolic process
107885948	GO:0032446	BP	protein modification by small protein conjugation
107885948	GO:0036211	BP	protein modification process
107885948	GO:0043170	BP	macromolecule metabolic process
107885948	GO:0043412	BP	macromolecule modification
107885948	GO:0044237	BP	cellular metabolic process
107885948	GO:0044238	BP	primary metabolic process
107885948	GO:0044260	BP	cellular macromolecule metabolic process
107885948	GO:0044267	BP	cellular protein metabolic process
107885948	GO:0070647	BP	protein modification by small protein conjugation or removal
107885948	GO:0071704	BP	organic substance metabolic process
107885948	GO:1901564	BP	organonitrogen compound metabolic process
107885948	GO:0005515	MF	protein binding
107885948	GO:0004842	MF	ubiquitin-protein transferase activity
107885948	GO:0003674	MF	molecular_function
107885948	GO:0005488	MF	binding
107885948	GO:0003824	MF	catalytic activity
107885948	GO:0016740	MF	transferase activity
107885948	GO:0019787	MF	ubiquitin-like protein transferase activity
107885948	GO:0140096	MF	catalytic activity, acting on a protein
107885954	GO:0046982	MF	protein heterodimerization activity
107885954	GO:0005515	MF	protein binding
107885954	GO:0003674	MF	molecular_function
107885954	GO:0005488	MF	binding
107885954	GO:0046983	MF	protein dimerization activity
107885955	GO:0000166	MF	nucleotide binding
107885955	GO:0003674	MF	molecular_function
107885955	GO:0005488	MF	binding
107885955	GO:0036094	MF	small molecule binding
107885955	GO:0097159	MF	organic cyclic compound binding
107885955	GO:1901265	MF	nucleoside phosphate binding
107885955	GO:1901363	MF	heterocyclic compound binding
107885958	GO:0005515	MF	protein binding
107885958	GO:0003674	MF	molecular_function
107885958	GO:0005488	MF	binding
107885959	GO:0005975	BP	carbohydrate metabolic process
107885959	GO:0008152	BP	metabolic process
107885959	GO:0008150	BP	biological_process
107885959	GO:0044238	BP	primary metabolic process
107885959	GO:0071704	BP	organic substance metabolic process
107885962	GO:0007018	BP	microtubule-based movement
107885962	GO:0007017	BP	microtubule-based process
107885962	GO:0006928	BP	movement of cell or subcellular component
107885962	GO:0008150	BP	biological_process
107885962	GO:0009987	BP	cellular process
107885962	GO:0003777	MF	microtubule motor activity
107885962	GO:0005524	MF	ATP binding
107885962	GO:0008017	MF	microtubule binding
107885962	GO:0003674	MF	molecular_function
107885962	GO:0003774	MF	motor activity
107885962	GO:0003824	MF	catalytic activity
107885962	GO:0017111	MF	nucleoside-triphosphatase activity
107885962	GO:0016462	MF	pyrophosphatase activity
107885962	GO:0016787	MF	hydrolase activity
107885962	GO:0016817	MF	hydrolase activity, acting on acid anhydrides
107885962	GO:0016818	MF	hydrolase activity, acting on acid anhydrides, in phosphorus-containing anhydrides
107885962	GO:0000166	MF	nucleotide binding
107885962	GO:0005488	MF	binding
107885962	GO:0008144	MF	drug binding
107885962	GO:0017076	MF	purine nucleotide binding
107885962	GO:0030554	MF	adenyl nucleotide binding
107885962	GO:0032553	MF	ribonucleotide binding
107885962	GO:0032555	MF	purine ribonucleotide binding
107885962	GO:0032559	MF	adenyl ribonucleotide binding
107885962	GO:0035639	MF	purine ribonucleoside triphosphate binding
107885962	GO:0036094	MF	small molecule binding
107885962	GO:0043167	MF	ion binding
107885962	GO:0043168	MF	anion binding
107885962	GO:0097159	MF	organic cyclic compound binding
107885962	GO:0097367	MF	carbohydrate derivative binding
107885962	GO:1901265	MF	nucleoside phosphate binding
107885962	GO:1901363	MF	heterocyclic compound binding
107885962	GO:0005515	MF	protein binding
107885962	GO:0008092	MF	cytoskeletal protein binding
107885962	GO:0015631	MF	tubulin binding
107885964	GO:0006351	BP	transcription, DNA-templated
107885964	GO:0008152	BP	metabolic process
107885964	GO:0006139	BP	nucleobase-containing compound metabolic process
107885964	GO:0006725	BP	cellular aromatic compound metabolic process
107885964	GO:0006807	BP	nitrogen compound metabolic process
107885964	GO:0008150	BP	biological_process
107885964	GO:0009058	BP	biosynthetic process
107885964	GO:0009059	BP	macromolecule biosynthetic process
107885964	GO:0009987	BP	cellular process
107885964	GO:0010467	BP	gene expression
107885964	GO:0016070	BP	RNA metabolic process
107885964	GO:0018130	BP	heterocycle biosynthetic process
107885964	GO:0019438	BP	aromatic compound biosynthetic process
107885964	GO:0032774	BP	RNA biosynthetic process
107885964	GO:0034641	BP	cellular nitrogen compound metabolic process
107885964	GO:0034645	BP	cellular macromolecule biosynthetic process
107885964	GO:0034654	BP	nucleobase-containing compound biosynthetic process
107885964	GO:0043170	BP	macromolecule metabolic process
107885964	GO:0044237	BP	cellular metabolic process
107885964	GO:0044238	BP	primary metabolic process
107885964	GO:0044249	BP	cellular biosynthetic process
107885964	GO:0044260	BP	cellular macromolecule metabolic process
107885964	GO:0044271	BP	cellular nitrogen compound biosynthetic process
107885964	GO:0046483	BP	heterocycle metabolic process
107885964	GO:0071704	BP	organic substance metabolic process
107885964	GO:0090304	BP	nucleic acid metabolic process
107885964	GO:0097659	BP	nucleic acid-templated transcription
107885964	GO:1901360	BP	organic cyclic compound metabolic process
107885964	GO:1901362	BP	organic cyclic compound biosynthetic process
107885964	GO:1901576	BP	organic substance biosynthetic process
107885964	GO:0003677	MF	DNA binding
107885964	GO:0003899	MF	DNA-directed 5'-3' RNA polymerase activity
107885964	GO:0003674	MF	molecular_function
107885964	GO:0003676	MF	nucleic acid binding
107885964	GO:0005488	MF	binding
107885964	GO:0097159	MF	organic cyclic compound binding
107885964	GO:1901363	MF	heterocyclic compound binding
107885964	GO:0003824	MF	catalytic activity
107885964	GO:0016740	MF	transferase activity
107885964	GO:0016772	MF	transferase activity, transferring phosphorus-containing groups
107885964	GO:0016779	MF	nucleotidyltransferase activity
107885964	GO:0034062	MF	5'-3' RNA polymerase activity
107885964	GO:0097747	MF	RNA polymerase activity
107885964	GO:0140098	MF	catalytic activity, acting on RNA
107885966	GO:0006468	BP	protein phosphorylation
107885966	GO:0008152	BP	metabolic process
107885966	GO:0006464	BP	cellular protein modification process
107885966	GO:0006793	BP	phosphorus metabolic process
107885966	GO:0006796	BP	phosphate-containing compound metabolic process
107885966	GO:0006807	BP	nitrogen compound metabolic process
107885966	GO:0008150	BP	biological_process
107885966	GO:0009987	BP	cellular process
107885966	GO:0016310	BP	phosphorylation
107885966	GO:0019538	BP	protein metabolic process
107885966	GO:0036211	BP	protein modification process
107885966	GO:0043170	BP	macromolecule metabolic process
107885966	GO:0043412	BP	macromolecule modification
107885966	GO:0044237	BP	cellular metabolic process
107885966	GO:0044238	BP	primary metabolic process
107885966	GO:0044260	BP	cellular macromolecule metabolic process
107885966	GO:0044267	BP	cellular protein metabolic process
107885966	GO:0071704	BP	organic substance metabolic process
107885966	GO:1901564	BP	organonitrogen compound metabolic process
107885966	GO:0004672	MF	protein kinase activity
107885966	GO:0005524	MF	ATP binding
107885966	GO:0003674	MF	molecular_function
107885966	GO:0003824	MF	catalytic activity
107885966	GO:0016301	MF	kinase activity
107885966	GO:0016740	MF	transferase activity
107885966	GO:0016772	MF	transferase activity, transferring phosphorus-containing groups
107885966	GO:0016773	MF	phosphotransferase activity, alcohol group as acceptor
107885966	GO:0140096	MF	catalytic activity, acting on a protein
107885966	GO:0000166	MF	nucleotide binding
107885966	GO:0005488	MF	binding
107885966	GO:0008144	MF	drug binding
107885966	GO:0017076	MF	purine nucleotide binding
107885966	GO:0030554	MF	adenyl nucleotide binding
107885966	GO:0032553	MF	ribonucleotide binding
107885966	GO:0032555	MF	purine ribonucleotide binding
107885966	GO:0032559	MF	adenyl ribonucleotide binding
107885966	GO:0035639	MF	purine ribonucleoside triphosphate binding
107885966	GO:0036094	MF	small molecule binding
107885966	GO:0043167	MF	ion binding
107885966	GO:0043168	MF	anion binding
107885966	GO:0097159	MF	organic cyclic compound binding
107885966	GO:0097367	MF	carbohydrate derivative binding
107885966	GO:1901265	MF	nucleoside phosphate binding
107885966	GO:1901363	MF	heterocyclic compound binding
107885967	GO:0055114	BP	oxidation-reduction process
107885967	GO:0008152	BP	metabolic process
107885967	GO:0008150	BP	biological_process
107885967	GO:0016491	MF	oxidoreductase activity
107885967	GO:0003674	MF	molecular_function
107885967	GO:0003824	MF	catalytic activity
107885968	GO:0016021	CC	integral component of membrane
107885968	GO:0005575	CC	cellular_component
107885968	GO:0016020	CC	membrane
107885968	GO:0031224	CC	intrinsic component of membrane
107885968	GO:0044425	CC	membrane part
107885972	GO:0003723	MF	RNA binding
107885972	GO:0003674	MF	molecular_function
107885972	GO:0003676	MF	nucleic acid binding
107885972	GO:0005488	MF	binding
107885972	GO:0097159	MF	organic cyclic compound binding
107885972	GO:1901363	MF	heterocyclic compound binding
107885973	GO:0061630	MF	ubiquitin protein ligase activity
107885973	GO:0003674	MF	molecular_function
107885973	GO:0003824	MF	catalytic activity
107885973	GO:0004842	MF	ubiquitin-protein transferase activity
107885973	GO:0016740	MF	transferase activity
107885973	GO:0019787	MF	ubiquitin-like protein transferase activity
107885973	GO:0061659	MF	ubiquitin-like protein ligase activity
107885973	GO:0140096	MF	catalytic activity, acting on a protein
107885975	GO:0055114	BP	oxidation-reduction process
107885975	GO:0008152	BP	metabolic process
107885975	GO:0008150	BP	biological_process
107885975	GO:0005507	MF	copper ion binding
107885975	GO:0016491	MF	oxidoreductase activity
107885975	GO:0003674	MF	molecular_function
107885975	GO:0005488	MF	binding
107885975	GO:0046872	MF	metal ion binding
107885975	GO:0043167	MF	ion binding
107885975	GO:0043169	MF	cation binding
107885975	GO:0046914	MF	transition metal ion binding
107885975	GO:0003824	MF	catalytic activity
107885977	GO:0055114	BP	oxidation-reduction process
107885977	GO:0008152	BP	metabolic process
107885977	GO:0008150	BP	biological_process
107885977	GO:0005507	MF	copper ion binding
107885977	GO:0016491	MF	oxidoreductase activity
107885977	GO:0003674	MF	molecular_function
107885977	GO:0005488	MF	binding
107885977	GO:0046872	MF	metal ion binding
107885977	GO:0043167	MF	ion binding
107885977	GO:0043169	MF	cation binding
107885977	GO:0046914	MF	transition metal ion binding
107885977	GO:0003824	MF	catalytic activity
107885978	GO:0055114	BP	oxidation-reduction process
107885978	GO:0008152	BP	metabolic process
107885978	GO:0008150	BP	biological_process
107885978	GO:0005506	MF	iron ion binding
107885978	GO:0016705	MF	oxidoreductase activity, acting on paired donors, with incorporation or reduction of molecular oxygen
107885978	GO:0020037	MF	heme binding
107885978	GO:0003674	MF	molecular_function
107885978	GO:0005488	MF	binding
107885978	GO:0046872	MF	metal ion binding
107885978	GO:0043167	MF	ion binding
107885978	GO:0043169	MF	cation binding
107885978	GO:0046914	MF	transition metal ion binding
107885978	GO:0003824	MF	catalytic activity
107885978	GO:0016491	MF	oxidoreductase activity
107885978	GO:0046906	MF	tetrapyrrole binding
107885978	GO:0048037	MF	cofactor binding
107885978	GO:0097159	MF	organic cyclic compound binding
107885978	GO:1901363	MF	heterocyclic compound binding
107885980	GO:0006511	BP	ubiquitin-dependent protein catabolic process
107885980	GO:0019941	BP	modification-dependent protein catabolic process
107885980	GO:0008152	BP	metabolic process
107885980	GO:0006508	BP	proteolysis
107885980	GO:0051603	BP	proteolysis involved in cellular protein catabolic process
107885980	GO:0006807	BP	nitrogen compound metabolic process
107885980	GO:0008150	BP	biological_process
107885980	GO:0009056	BP	catabolic process
107885980	GO:0009057	BP	macromolecule catabolic process
107885980	GO:0009987	BP	cellular process
107885980	GO:0019538	BP	protein metabolic process
107885980	GO:0030163	BP	protein catabolic process
107885980	GO:0043170	BP	macromolecule metabolic process
107885980	GO:0043632	BP	modification-dependent macromolecule catabolic process
107885980	GO:0044237	BP	cellular metabolic process
107885980	GO:0044238	BP	primary metabolic process
107885980	GO:0044248	BP	cellular catabolic process
107885980	GO:0044257	BP	cellular protein catabolic process
107885980	GO:0044260	BP	cellular macromolecule metabolic process
107885980	GO:0044265	BP	cellular macromolecule catabolic process
107885980	GO:0044267	BP	cellular protein metabolic process
107885980	GO:0071704	BP	organic substance metabolic process
107885980	GO:1901564	BP	organonitrogen compound metabolic process
107885980	GO:1901565	BP	organonitrogen compound catabolic process
107885980	GO:1901575	BP	organic substance catabolic process
107885985	GO:0006468	BP	protein phosphorylation
107885985	GO:0008152	BP	metabolic process
107885985	GO:0006464	BP	cellular protein modification process
107885985	GO:0006793	BP	phosphorus metabolic process
107885985	GO:0006796	BP	phosphate-containing compound metabolic process
107885985	GO:0006807	BP	nitrogen compound metabolic process
107885985	GO:0008150	BP	biological_process
107885985	GO:0009987	BP	cellular process
107885985	GO:0016310	BP	phosphorylation
107885985	GO:0019538	BP	protein metabolic process
107885985	GO:0036211	BP	protein modification process
107885985	GO:0043170	BP	macromolecule metabolic process
107885985	GO:0043412	BP	macromolecule modification
107885985	GO:0044237	BP	cellular metabolic process
107885985	GO:0044238	BP	primary metabolic process
107885985	GO:0044260	BP	cellular macromolecule metabolic process
107885985	GO:0044267	BP	cellular protein metabolic process
107885985	GO:0071704	BP	organic substance metabolic process
107885985	GO:1901564	BP	organonitrogen compound metabolic process
107885985	GO:0004672	MF	protein kinase activity
107885985	GO:0005524	MF	ATP binding
107885985	GO:0003674	MF	molecular_function
107885985	GO:0003824	MF	catalytic activity
107885985	GO:0016301	MF	kinase activity
107885985	GO:0016740	MF	transferase activity
107885985	GO:0016772	MF	transferase activity, transferring phosphorus-containing groups
107885985	GO:0016773	MF	phosphotransferase activity, alcohol group as acceptor
107885985	GO:0140096	MF	catalytic activity, acting on a protein
107885985	GO:0000166	MF	nucleotide binding
107885985	GO:0005488	MF	binding
107885985	GO:0008144	MF	drug binding
107885985	GO:0017076	MF	purine nucleotide binding
107885985	GO:0030554	MF	adenyl nucleotide binding
107885985	GO:0032553	MF	ribonucleotide binding
107885985	GO:0032555	MF	purine ribonucleotide binding
107885985	GO:0032559	MF	adenyl ribonucleotide binding
107885985	GO:0035639	MF	purine ribonucleoside triphosphate binding
107885985	GO:0036094	MF	small molecule binding
107885985	GO:0043167	MF	ion binding
107885985	GO:0043168	MF	anion binding
107885985	GO:0097159	MF	organic cyclic compound binding
107885985	GO:0097367	MF	carbohydrate derivative binding
107885985	GO:1901265	MF	nucleoside phosphate binding
107885985	GO:1901363	MF	heterocyclic compound binding
107885998	GO:0006468	BP	protein phosphorylation
107885998	GO:0008152	BP	metabolic process
107885998	GO:0006464	BP	cellular protein modification process
107885998	GO:0006793	BP	phosphorus metabolic process
107885998	GO:0006796	BP	phosphate-containing compound metabolic process
107885998	GO:0006807	BP	nitrogen compound metabolic process
107885998	GO:0008150	BP	biological_process
107885998	GO:0009987	BP	cellular process
107885998	GO:0016310	BP	phosphorylation
107885998	GO:0019538	BP	protein metabolic process
107885998	GO:0036211	BP	protein modification process
107885998	GO:0043170	BP	macromolecule metabolic process
107885998	GO:0043412	BP	macromolecule modification
107885998	GO:0044237	BP	cellular metabolic process
107885998	GO:0044238	BP	primary metabolic process
107885998	GO:0044260	BP	cellular macromolecule metabolic process
107885998	GO:0044267	BP	cellular protein metabolic process
107885998	GO:0071704	BP	organic substance metabolic process
107885998	GO:1901564	BP	organonitrogen compound metabolic process
107885998	GO:0004672	MF	protein kinase activity
107885998	GO:0003674	MF	molecular_function
107885998	GO:0003824	MF	catalytic activity
107885998	GO:0016301	MF	kinase activity
107885998	GO:0016740	MF	transferase activity
107885998	GO:0016772	MF	transferase activity, transferring phosphorus-containing groups
107885998	GO:0016773	MF	phosphotransferase activity, alcohol group as acceptor
107885998	GO:0140096	MF	catalytic activity, acting on a protein
107885999	GO:0006075	BP	(1->3)-beta-D-glucan biosynthetic process
107885999	GO:0000271	BP	polysaccharide biosynthetic process
107885999	GO:0008152	BP	metabolic process
107885999	GO:0005975	BP	carbohydrate metabolic process
107885999	GO:0005976	BP	polysaccharide metabolic process
107885999	GO:0006073	BP	cellular glucan metabolic process
107885999	GO:0006074	BP	(1->3)-beta-D-glucan metabolic process
107885999	GO:0008150	BP	biological_process
107885999	GO:0009058	BP	biosynthetic process
107885999	GO:0009059	BP	macromolecule biosynthetic process
107885999	GO:0009250	BP	glucan biosynthetic process
107885999	GO:0009987	BP	cellular process
107885999	GO:0016051	BP	carbohydrate biosynthetic process
107885999	GO:0033692	BP	cellular polysaccharide biosynthetic process
107885999	GO:0034637	BP	cellular carbohydrate biosynthetic process
107885999	GO:0034645	BP	cellular macromolecule biosynthetic process
107885999	GO:0043170	BP	macromolecule metabolic process
107885999	GO:0044042	BP	glucan metabolic process
107885999	GO:0044237	BP	cellular metabolic process
107885999	GO:0044238	BP	primary metabolic process
107885999	GO:0044249	BP	cellular biosynthetic process
107885999	GO:0044260	BP	cellular macromolecule metabolic process
107885999	GO:0044262	BP	cellular carbohydrate metabolic process
107885999	GO:0044264	BP	cellular polysaccharide metabolic process
107885999	GO:0051273	BP	beta-glucan metabolic process
107885999	GO:0051274	BP	beta-glucan biosynthetic process
107885999	GO:0071704	BP	organic substance metabolic process
107885999	GO:1901576	BP	organic substance biosynthetic process
107885999	GO:0000148	CC	1,3-beta-D-glucan synthase complex
107885999	GO:0016020	CC	membrane
107885999	GO:0005886	CC	plasma membrane
107885999	GO:0005575	CC	cellular_component
107885999	GO:0005623	CC	cell
107885999	GO:0032991	CC	protein-containing complex
107885999	GO:0044425	CC	membrane part
107885999	GO:0044459	CC	plasma membrane part
107885999	GO:0044464	CC	cell part
107885999	GO:0071944	CC	cell periphery
107885999	GO:0098796	CC	membrane protein complex
107885999	GO:0098797	CC	plasma membrane protein complex
107885999	GO:1902494	CC	catalytic complex
107885999	GO:1990234	CC	transferase complex
107885999	GO:0003843	MF	1,3-beta-D-glucan synthase activity
107885999	GO:0003674	MF	molecular_function
107885999	GO:0003824	MF	catalytic activity
107885999	GO:0008194	MF	UDP-glycosyltransferase activity
107885999	GO:0016740	MF	transferase activity
107885999	GO:0016757	MF	transferase activity, transferring glycosyl groups
107885999	GO:0016758	MF	transferase activity, transferring hexosyl groups
107885999	GO:0035251	MF	UDP-glucosyltransferase activity
107885999	GO:0046527	MF	glucosyltransferase activity
107886001	GO:0000350	BP	generation of catalytic spliceosome for second transesterification step
107886001	GO:0000375	BP	RNA splicing, via transesterification reactions
107886001	GO:0000377	BP	RNA splicing, via transesterification reactions with bulged adenosine as nucleophile
107886001	GO:0000393	BP	spliceosomal conformational changes to generate catalytic conformation
107886001	GO:0000398	BP	mRNA splicing, via spliceosome
107886001	GO:0008152	BP	metabolic process
107886001	GO:0006139	BP	nucleobase-containing compound metabolic process
107886001	GO:0006396	BP	RNA processing
107886001	GO:0006397	BP	mRNA processing
107886001	GO:0006725	BP	cellular aromatic compound metabolic process
107886001	GO:0006807	BP	nitrogen compound metabolic process
107886001	GO:0008150	BP	biological_process
107886001	GO:0008380	BP	RNA splicing
107886001	GO:0009987	BP	cellular process
107886001	GO:0010467	BP	gene expression
107886001	GO:0022607	BP	cellular component assembly
107886001	GO:0016043	BP	cellular component organization
107886001	GO:0016070	BP	RNA metabolic process
107886001	GO:0016071	BP	mRNA metabolic process
107886001	GO:0022613	BP	ribonucleoprotein complex biogenesis
107886001	GO:0022618	BP	ribonucleoprotein complex assembly
107886001	GO:0034622	BP	cellular protein-containing complex assembly
107886001	GO:0034641	BP	cellular nitrogen compound metabolic process
107886001	GO:0043170	BP	macromolecule metabolic process
107886001	GO:0043933	BP	protein-containing complex subunit organization
107886001	GO:0044085	BP	cellular component biogenesis
107886001	GO:0044237	BP	cellular metabolic process
107886001	GO:0044238	BP	primary metabolic process
107886001	GO:0046483	BP	heterocycle metabolic process
107886001	GO:0065003	BP	protein-containing complex assembly
107886001	GO:0071704	BP	organic substance metabolic process
107886001	GO:0071826	BP	ribonucleoprotein complex subunit organization
107886001	GO:0071840	BP	cellular component organization or biogenesis
107886001	GO:0090304	BP	nucleic acid metabolic process
107886001	GO:1901360	BP	organic cyclic compound metabolic process
107886002	GO:0004807	MF	triose-phosphate isomerase activity
107886002	GO:0003674	MF	molecular_function
107886002	GO:0003824	MF	catalytic activity
107886002	GO:0016853	MF	isomerase activity
107886002	GO:0016860	MF	intramolecular oxidoreductase activity
107886002	GO:0016861	MF	intramolecular oxidoreductase activity, interconverting aldoses and ketoses
107886013	GO:0003824	MF	catalytic activity
107886013	GO:0003674	MF	molecular_function
107886015	GO:0043531	MF	ADP binding
107886015	GO:0000166	MF	nucleotide binding
107886015	GO:0003674	MF	molecular_function
107886015	GO:0005488	MF	binding
107886015	GO:0017076	MF	purine nucleotide binding
107886015	GO:0030554	MF	adenyl nucleotide binding
107886015	GO:0032553	MF	ribonucleotide binding
107886015	GO:0032555	MF	purine ribonucleotide binding
107886015	GO:0032559	MF	adenyl ribonucleotide binding
107886015	GO:0036094	MF	small molecule binding
107886015	GO:0043167	MF	ion binding
107886015	GO:0043168	MF	anion binding
107886015	GO:0097159	MF	organic cyclic compound binding
107886015	GO:0097367	MF	carbohydrate derivative binding
107886015	GO:1901265	MF	nucleoside phosphate binding
107886015	GO:1901363	MF	heterocyclic compound binding
107886017	GO:0003677	MF	DNA binding
107886017	GO:0003674	MF	molecular_function
107886017	GO:0003676	MF	nucleic acid binding
107886017	GO:0005488	MF	binding
107886017	GO:0097159	MF	organic cyclic compound binding
107886017	GO:1901363	MF	heterocyclic compound binding
107886020	GO:0055085	BP	transmembrane transport
107886020	GO:0006810	BP	transport
107886020	GO:0008150	BP	biological_process
107886020	GO:0051179	BP	localization
107886020	GO:0051234	BP	establishment of localization
107886020	GO:0016021	CC	integral component of membrane
107886020	GO:0005575	CC	cellular_component
107886020	GO:0016020	CC	membrane
107886020	GO:0031224	CC	intrinsic component of membrane
107886020	GO:0044425	CC	membrane part
107886020	GO:0022857	MF	transmembrane transporter activity
107886020	GO:0003674	MF	molecular_function
107886020	GO:0005215	MF	transporter activity
107886026	GO:0035434	BP	copper ion transmembrane transport
107886026	GO:0000041	BP	transition metal ion transport
107886026	GO:0006810	BP	transport
107886026	GO:0006811	BP	ion transport
107886026	GO:0006812	BP	cation transport
107886026	GO:0030001	BP	metal ion transport
107886026	GO:0006825	BP	copper ion transport
107886026	GO:0008150	BP	biological_process
107886026	GO:0034220	BP	ion transmembrane transport
107886026	GO:0051179	BP	localization
107886026	GO:0051234	BP	establishment of localization
107886026	GO:0055085	BP	transmembrane transport
107886026	GO:0098655	BP	cation transmembrane transport
107886026	GO:0098660	BP	inorganic ion transmembrane transport
107886026	GO:0098662	BP	inorganic cation transmembrane transport
107886026	GO:0016021	CC	integral component of membrane
107886026	GO:0005575	CC	cellular_component
107886026	GO:0016020	CC	membrane
107886026	GO:0031224	CC	intrinsic component of membrane
107886026	GO:0044425	CC	membrane part
107886026	GO:0005375	MF	copper ion transmembrane transporter activity
107886026	GO:0003674	MF	molecular_function
107886026	GO:0046873	MF	metal ion transmembrane transporter activity
107886026	GO:0005215	MF	transporter activity
107886026	GO:0022857	MF	transmembrane transporter activity
107886026	GO:0008324	MF	cation transmembrane transporter activity
107886026	GO:0015075	MF	ion transmembrane transporter activity
107886026	GO:0015318	MF	inorganic molecular entity transmembrane transporter activity
107886026	GO:0022890	MF	inorganic cation transmembrane transporter activity
107886026	GO:0046915	MF	transition metal ion transmembrane transporter activity
107886030	GO:0043531	MF	ADP binding
107886030	GO:0000166	MF	nucleotide binding
107886030	GO:0003674	MF	molecular_function
107886030	GO:0005488	MF	binding
107886030	GO:0017076	MF	purine nucleotide binding
107886030	GO:0030554	MF	adenyl nucleotide binding
107886030	GO:0032553	MF	ribonucleotide binding
107886030	GO:0032555	MF	purine ribonucleotide binding
107886030	GO:0032559	MF	adenyl ribonucleotide binding
107886030	GO:0036094	MF	small molecule binding
107886030	GO:0043167	MF	ion binding
107886030	GO:0043168	MF	anion binding
107886030	GO:0097159	MF	organic cyclic compound binding
107886030	GO:0097367	MF	carbohydrate derivative binding
107886030	GO:1901265	MF	nucleoside phosphate binding
107886030	GO:1901363	MF	heterocyclic compound binding
107886031	GO:0005515	MF	protein binding
107886031	GO:0003674	MF	molecular_function
107886031	GO:0005488	MF	binding
107886032	GO:0048544	BP	recognition of pollen
107886032	GO:0006468	BP	protein phosphorylation
107886032	GO:0000003	BP	reproduction
107886032	GO:0007154	BP	cell communication
107886032	GO:0008037	BP	cell recognition
107886032	GO:0008150	BP	biological_process
107886032	GO:0009856	BP	pollination
107886032	GO:0009875	BP	pollen-pistil interaction
107886032	GO:0009987	BP	cellular process
107886032	GO:0022414	BP	reproductive process
107886032	GO:0032501	BP	multicellular organismal process
107886032	GO:0044706	BP	multi-multicellular organism process
107886032	GO:0051704	BP	multi-organism process
107886032	GO:0008152	BP	metabolic process
107886032	GO:0006464	BP	cellular protein modification process
107886032	GO:0006793	BP	phosphorus metabolic process
107886032	GO:0006796	BP	phosphate-containing compound metabolic process
107886032	GO:0006807	BP	nitrogen compound metabolic process
107886032	GO:0016310	BP	phosphorylation
107886032	GO:0019538	BP	protein metabolic process
107886032	GO:0036211	BP	protein modification process
107886032	GO:0043170	BP	macromolecule metabolic process
107886032	GO:0043412	BP	macromolecule modification
107886032	GO:0044237	BP	cellular metabolic process
107886032	GO:0044238	BP	primary metabolic process
107886032	GO:0044260	BP	cellular macromolecule metabolic process
107886032	GO:0044267	BP	cellular protein metabolic process
107886032	GO:0071704	BP	organic substance metabolic process
107886032	GO:1901564	BP	organonitrogen compound metabolic process
107886032	GO:0004672	MF	protein kinase activity
107886032	GO:0005524	MF	ATP binding
107886032	GO:0003674	MF	molecular_function
107886032	GO:0003824	MF	catalytic activity
107886032	GO:0016301	MF	kinase activity
107886032	GO:0016740	MF	transferase activity
107886032	GO:0016772	MF	transferase activity, transferring phosphorus-containing groups
107886032	GO:0016773	MF	phosphotransferase activity, alcohol group as acceptor
107886032	GO:0140096	MF	catalytic activity, acting on a protein
107886032	GO:0000166	MF	nucleotide binding
107886032	GO:0005488	MF	binding
107886032	GO:0008144	MF	drug binding
107886032	GO:0017076	MF	purine nucleotide binding
107886032	GO:0030554	MF	adenyl nucleotide binding
107886032	GO:0032553	MF	ribonucleotide binding
107886032	GO:0032555	MF	purine ribonucleotide binding
107886032	GO:0032559	MF	adenyl ribonucleotide binding
107886032	GO:0035639	MF	purine ribonucleoside triphosphate binding
107886032	GO:0036094	MF	small molecule binding
107886032	GO:0043167	MF	ion binding
107886032	GO:0043168	MF	anion binding
107886032	GO:0097159	MF	organic cyclic compound binding
107886032	GO:0097367	MF	carbohydrate derivative binding
107886032	GO:1901265	MF	nucleoside phosphate binding
107886032	GO:1901363	MF	heterocyclic compound binding
107886034	GO:0006468	BP	protein phosphorylation
107886034	GO:0008152	BP	metabolic process
107886034	GO:0006464	BP	cellular protein modification process
107886034	GO:0006793	BP	phosphorus metabolic process
107886034	GO:0006796	BP	phosphate-containing compound metabolic process
107886034	GO:0006807	BP	nitrogen compound metabolic process
107886034	GO:0008150	BP	biological_process
107886034	GO:0009987	BP	cellular process
107886034	GO:0016310	BP	phosphorylation
107886034	GO:0019538	BP	protein metabolic process
107886034	GO:0036211	BP	protein modification process
107886034	GO:0043170	BP	macromolecule metabolic process
107886034	GO:0043412	BP	macromolecule modification
107886034	GO:0044237	BP	cellular metabolic process
107886034	GO:0044238	BP	primary metabolic process
107886034	GO:0044260	BP	cellular macromolecule metabolic process
107886034	GO:0044267	BP	cellular protein metabolic process
107886034	GO:0071704	BP	organic substance metabolic process
107886034	GO:1901564	BP	organonitrogen compound metabolic process
107886034	GO:0005515	MF	protein binding
107886034	GO:0004672	MF	protein kinase activity
107886034	GO:0003674	MF	molecular_function
107886034	GO:0005488	MF	binding
107886034	GO:0003824	MF	catalytic activity
107886034	GO:0016301	MF	kinase activity
107886034	GO:0016740	MF	transferase activity
107886034	GO:0016772	MF	transferase activity, transferring phosphorus-containing groups
107886034	GO:0016773	MF	phosphotransferase activity, alcohol group as acceptor
107886034	GO:0140096	MF	catalytic activity, acting on a protein
107886035	GO:0003924	MF	GTPase activity
107886035	GO:0003674	MF	molecular_function
107886035	GO:0003824	MF	catalytic activity
107886035	GO:0017111	MF	nucleoside-triphosphatase activity
107886035	GO:0016462	MF	pyrophosphatase activity
107886035	GO:0016787	MF	hydrolase activity
107886035	GO:0016817	MF	hydrolase activity, acting on acid anhydrides
107886035	GO:0016818	MF	hydrolase activity, acting on acid anhydrides, in phosphorus-containing anhydrides
107886036	GO:0006351	BP	transcription, DNA-templated
107886036	GO:0008152	BP	metabolic process
107886036	GO:0006139	BP	nucleobase-containing compound metabolic process
107886036	GO:0006725	BP	cellular aromatic compound metabolic process
107886036	GO:0006807	BP	nitrogen compound metabolic process
107886036	GO:0008150	BP	biological_process
107886036	GO:0009058	BP	biosynthetic process
107886036	GO:0009059	BP	macromolecule biosynthetic process
107886036	GO:0009987	BP	cellular process
107886036	GO:0010467	BP	gene expression
107886036	GO:0016070	BP	RNA metabolic process
107886036	GO:0018130	BP	heterocycle biosynthetic process
107886036	GO:0019438	BP	aromatic compound biosynthetic process
107886036	GO:0032774	BP	RNA biosynthetic process
107886036	GO:0034641	BP	cellular nitrogen compound metabolic process
107886036	GO:0034645	BP	cellular macromolecule biosynthetic process
107886036	GO:0034654	BP	nucleobase-containing compound biosynthetic process
107886036	GO:0043170	BP	macromolecule metabolic process
107886036	GO:0044237	BP	cellular metabolic process
107886036	GO:0044238	BP	primary metabolic process
107886036	GO:0044249	BP	cellular biosynthetic process
107886036	GO:0044260	BP	cellular macromolecule metabolic process
107886036	GO:0044271	BP	cellular nitrogen compound biosynthetic process
107886036	GO:0046483	BP	heterocycle metabolic process
107886036	GO:0071704	BP	organic substance metabolic process
107886036	GO:0090304	BP	nucleic acid metabolic process
107886036	GO:0097659	BP	nucleic acid-templated transcription
107886036	GO:1901360	BP	organic cyclic compound metabolic process
107886036	GO:1901362	BP	organic cyclic compound biosynthetic process
107886036	GO:1901576	BP	organic substance biosynthetic process
107886036	GO:0046983	MF	protein dimerization activity
107886036	GO:0005515	MF	protein binding
107886036	GO:0003674	MF	molecular_function
107886036	GO:0005488	MF	binding
107886040	GO:0005975	BP	carbohydrate metabolic process
107886040	GO:0008152	BP	metabolic process
107886040	GO:0008150	BP	biological_process
107886040	GO:0044238	BP	primary metabolic process
107886040	GO:0071704	BP	organic substance metabolic process
107886040	GO:0004553	MF	hydrolase activity, hydrolyzing O-glycosyl compounds
107886040	GO:0003674	MF	molecular_function
107886040	GO:0003824	MF	catalytic activity
107886040	GO:0016787	MF	hydrolase activity
107886040	GO:0016798	MF	hydrolase activity, acting on glycosyl bonds
107886041	GO:0005515	MF	protein binding
107886041	GO:0003674	MF	molecular_function
107886041	GO:0005488	MF	binding
107886046	GO:0055085	BP	transmembrane transport
107886046	GO:0006810	BP	transport
107886046	GO:0008150	BP	biological_process
107886046	GO:0051179	BP	localization
107886046	GO:0051234	BP	establishment of localization
107886046	GO:0016021	CC	integral component of membrane
107886046	GO:0005575	CC	cellular_component
107886046	GO:0016020	CC	membrane
107886046	GO:0031224	CC	intrinsic component of membrane
107886046	GO:0044425	CC	membrane part
107886047	GO:0055114	BP	oxidation-reduction process
107886047	GO:0008152	BP	metabolic process
107886047	GO:0008150	BP	biological_process
107886047	GO:0005506	MF	iron ion binding
107886047	GO:0016705	MF	oxidoreductase activity, acting on paired donors, with incorporation or reduction of molecular oxygen
107886047	GO:0020037	MF	heme binding
107886047	GO:0003674	MF	molecular_function
107886047	GO:0005488	MF	binding
107886047	GO:0046872	MF	metal ion binding
107886047	GO:0043167	MF	ion binding
107886047	GO:0043169	MF	cation binding
107886047	GO:0046914	MF	transition metal ion binding
107886047	GO:0003824	MF	catalytic activity
107886047	GO:0016491	MF	oxidoreductase activity
107886047	GO:0046906	MF	tetrapyrrole binding
107886047	GO:0048037	MF	cofactor binding
107886047	GO:0097159	MF	organic cyclic compound binding
107886047	GO:1901363	MF	heterocyclic compound binding
107886049	GO:0006508	BP	proteolysis
107886049	GO:0008152	BP	metabolic process
107886049	GO:0006807	BP	nitrogen compound metabolic process
107886049	GO:0008150	BP	biological_process
107886049	GO:0019538	BP	protein metabolic process
107886049	GO:0043170	BP	macromolecule metabolic process
107886049	GO:0044238	BP	primary metabolic process
107886049	GO:0071704	BP	organic substance metabolic process
107886049	GO:1901564	BP	organonitrogen compound metabolic process
107886049	GO:0016021	CC	integral component of membrane
107886049	GO:0005575	CC	cellular_component
107886049	GO:0016020	CC	membrane
107886049	GO:0031224	CC	intrinsic component of membrane
107886049	GO:0044425	CC	membrane part
107886049	GO:0005524	MF	ATP binding
107886049	GO:0004222	MF	metalloendopeptidase activity
107886049	GO:0008270	MF	zinc ion binding
107886049	GO:0000166	MF	nucleotide binding
107886049	GO:0003674	MF	molecular_function
107886049	GO:0005488	MF	binding
107886049	GO:0008144	MF	drug binding
107886049	GO:0017076	MF	purine nucleotide binding
107886049	GO:0030554	MF	adenyl nucleotide binding
107886049	GO:0032553	MF	ribonucleotide binding
107886049	GO:0032555	MF	purine ribonucleotide binding
107886049	GO:0032559	MF	adenyl ribonucleotide binding
107886049	GO:0035639	MF	purine ribonucleoside triphosphate binding
107886049	GO:0036094	MF	small molecule binding
107886049	GO:0043167	MF	ion binding
107886049	GO:0043168	MF	anion binding
107886049	GO:0097159	MF	organic cyclic compound binding
107886049	GO:0097367	MF	carbohydrate derivative binding
107886049	GO:1901265	MF	nucleoside phosphate binding
107886049	GO:1901363	MF	heterocyclic compound binding
107886049	GO:0003824	MF	catalytic activity
107886049	GO:0004175	MF	endopeptidase activity
107886049	GO:0008237	MF	metallopeptidase activity
107886049	GO:0008233	MF	peptidase activity
107886049	GO:0070011	MF	peptidase activity, acting on L-amino acid peptides
107886049	GO:0016787	MF	hydrolase activity
107886049	GO:0140096	MF	catalytic activity, acting on a protein
107886049	GO:0046872	MF	metal ion binding
107886049	GO:0043169	MF	cation binding
107886049	GO:0046914	MF	transition metal ion binding
107886050	GO:0055114	BP	oxidation-reduction process
107886050	GO:0008152	BP	metabolic process
107886050	GO:0008150	BP	biological_process
107886050	GO:0005507	MF	copper ion binding
107886050	GO:0016491	MF	oxidoreductase activity
107886050	GO:0003674	MF	molecular_function
107886050	GO:0005488	MF	binding
107886050	GO:0046872	MF	metal ion binding
107886050	GO:0043167	MF	ion binding
107886050	GO:0043169	MF	cation binding
107886050	GO:0046914	MF	transition metal ion binding
107886050	GO:0003824	MF	catalytic activity
107886053	GO:0006468	BP	protein phosphorylation
107886053	GO:0008152	BP	metabolic process
107886053	GO:0006464	BP	cellular protein modification process
107886053	GO:0006793	BP	phosphorus metabolic process
107886053	GO:0006796	BP	phosphate-containing compound metabolic process
107886053	GO:0006807	BP	nitrogen compound metabolic process
107886053	GO:0008150	BP	biological_process
107886053	GO:0009987	BP	cellular process
107886053	GO:0016310	BP	phosphorylation
107886053	GO:0019538	BP	protein metabolic process
107886053	GO:0036211	BP	protein modification process
107886053	GO:0043170	BP	macromolecule metabolic process
107886053	GO:0043412	BP	macromolecule modification
107886053	GO:0044237	BP	cellular metabolic process
107886053	GO:0044238	BP	primary metabolic process
107886053	GO:0044260	BP	cellular macromolecule metabolic process
107886053	GO:0044267	BP	cellular protein metabolic process
107886053	GO:0071704	BP	organic substance metabolic process
107886053	GO:1901564	BP	organonitrogen compound metabolic process
107886053	GO:0004672	MF	protein kinase activity
107886053	GO:0005524	MF	ATP binding
107886053	GO:0005515	MF	protein binding
107886053	GO:0003674	MF	molecular_function
107886053	GO:0003824	MF	catalytic activity
107886053	GO:0016301	MF	kinase activity
107886053	GO:0016740	MF	transferase activity
107886053	GO:0016772	MF	transferase activity, transferring phosphorus-containing groups
107886053	GO:0016773	MF	phosphotransferase activity, alcohol group as acceptor
107886053	GO:0140096	MF	catalytic activity, acting on a protein
107886053	GO:0000166	MF	nucleotide binding
107886053	GO:0005488	MF	binding
107886053	GO:0008144	MF	drug binding
107886053	GO:0017076	MF	purine nucleotide binding
107886053	GO:0030554	MF	adenyl nucleotide binding
107886053	GO:0032553	MF	ribonucleotide binding
107886053	GO:0032555	MF	purine ribonucleotide binding
107886053	GO:0032559	MF	adenyl ribonucleotide binding
107886053	GO:0035639	MF	purine ribonucleoside triphosphate binding
107886053	GO:0036094	MF	small molecule binding
107886053	GO:0043167	MF	ion binding
107886053	GO:0043168	MF	anion binding
107886053	GO:0097159	MF	organic cyclic compound binding
107886053	GO:0097367	MF	carbohydrate derivative binding
107886053	GO:1901265	MF	nucleoside phosphate binding
107886053	GO:1901363	MF	heterocyclic compound binding
107886055	GO:0098599	MF	palmitoyl hydrolase activity
107886055	GO:0003674	MF	molecular_function
107886055	GO:0003824	MF	catalytic activity
107886055	GO:0016787	MF	hydrolase activity
107886058	GO:0006355	BP	regulation of transcription, DNA-templated
107886058	GO:0008152	BP	metabolic process
107886058	GO:0006139	BP	nucleobase-containing compound metabolic process
107886058	GO:0006351	BP	transcription, DNA-templated
107886058	GO:0006725	BP	cellular aromatic compound metabolic process
107886058	GO:0006807	BP	nitrogen compound metabolic process
107886058	GO:0008150	BP	biological_process
107886058	GO:0009058	BP	biosynthetic process
107886058	GO:0009059	BP	macromolecule biosynthetic process
107886058	GO:0009889	BP	regulation of biosynthetic process
107886058	GO:0009987	BP	cellular process
107886058	GO:0010467	BP	gene expression
107886058	GO:0010468	BP	regulation of gene expression
107886058	GO:0010556	BP	regulation of macromolecule biosynthetic process
107886058	GO:0016070	BP	RNA metabolic process
107886058	GO:0018130	BP	heterocycle biosynthetic process
107886058	GO:0019219	BP	regulation of nucleobase-containing compound metabolic process
107886058	GO:0019222	BP	regulation of metabolic process
107886058	GO:0019438	BP	aromatic compound biosynthetic process
107886058	GO:0031323	BP	regulation of cellular metabolic process
107886058	GO:0031326	BP	regulation of cellular biosynthetic process
107886058	GO:0032774	BP	RNA biosynthetic process
107886058	GO:0034641	BP	cellular nitrogen compound metabolic process
107886058	GO:0034645	BP	cellular macromolecule biosynthetic process
107886058	GO:0034654	BP	nucleobase-containing compound biosynthetic process
107886058	GO:0043170	BP	macromolecule metabolic process
107886058	GO:0044237	BP	cellular metabolic process
107886058	GO:0044238	BP	primary metabolic process
107886058	GO:0044249	BP	cellular biosynthetic process
107886058	GO:0044260	BP	cellular macromolecule metabolic process
107886058	GO:0044271	BP	cellular nitrogen compound biosynthetic process
107886058	GO:0046483	BP	heterocycle metabolic process
107886058	GO:0050789	BP	regulation of biological process
107886058	GO:0050794	BP	regulation of cellular process
107886058	GO:0051171	BP	regulation of nitrogen compound metabolic process
107886058	GO:0051252	BP	regulation of RNA metabolic process
107886058	GO:0060255	BP	regulation of macromolecule metabolic process
107886058	GO:0065007	BP	biological regulation
107886058	GO:0071704	BP	organic substance metabolic process
107886058	GO:0080090	BP	regulation of primary metabolic process
107886058	GO:0090304	BP	nucleic acid metabolic process
107886058	GO:0097659	BP	nucleic acid-templated transcription
107886058	GO:1901360	BP	organic cyclic compound metabolic process
107886058	GO:1901362	BP	organic cyclic compound biosynthetic process
107886058	GO:1901576	BP	organic substance biosynthetic process
107886058	GO:1903506	BP	regulation of nucleic acid-templated transcription
107886058	GO:2000112	BP	regulation of cellular macromolecule biosynthetic process
107886058	GO:2001141	BP	regulation of RNA biosynthetic process
107886058	GO:0005634	CC	nucleus
107886058	GO:0005622	CC	intracellular
107886058	GO:0005575	CC	cellular_component
107886058	GO:0005623	CC	cell
107886058	GO:0043231	CC	intracellular membrane-bounded organelle
107886058	GO:0043226	CC	organelle
107886058	GO:0043227	CC	membrane-bounded organelle
107886058	GO:0043229	CC	intracellular organelle
107886058	GO:0044424	CC	intracellular part
107886058	GO:0044464	CC	cell part
107886058	GO:0003700	MF	DNA-binding transcription factor activity
107886058	GO:0043565	MF	sequence-specific DNA binding
107886058	GO:0003677	MF	DNA binding
107886058	GO:0003674	MF	molecular_function
107886058	GO:0140110	MF	transcription regulator activity
107886058	GO:0003676	MF	nucleic acid binding
107886058	GO:0005488	MF	binding
107886058	GO:0097159	MF	organic cyclic compound binding
107886058	GO:1901363	MF	heterocyclic compound binding
107886060	GO:0003677	MF	DNA binding
107886060	GO:0003674	MF	molecular_function
107886060	GO:0003676	MF	nucleic acid binding
107886060	GO:0005488	MF	binding
107886060	GO:0097159	MF	organic cyclic compound binding
107886060	GO:1901363	MF	heterocyclic compound binding
107886061	GO:0055114	BP	oxidation-reduction process
107886061	GO:0006635	BP	fatty acid beta-oxidation
107886061	GO:0008152	BP	metabolic process
107886061	GO:0008150	BP	biological_process
107886061	GO:0006082	BP	organic acid metabolic process
107886061	GO:0006629	BP	lipid metabolic process
107886061	GO:0006631	BP	fatty acid metabolic process
107886061	GO:0009056	BP	catabolic process
107886061	GO:0009062	BP	fatty acid catabolic process
107886061	GO:0009987	BP	cellular process
107886061	GO:0016042	BP	lipid catabolic process
107886061	GO:0016054	BP	organic acid catabolic process
107886061	GO:0019395	BP	fatty acid oxidation
107886061	GO:0019752	BP	carboxylic acid metabolic process
107886061	GO:0030258	BP	lipid modification
107886061	GO:0032787	BP	monocarboxylic acid metabolic process
107886061	GO:0034440	BP	lipid oxidation
107886061	GO:0043436	BP	oxoacid metabolic process
107886061	GO:0044237	BP	cellular metabolic process
107886061	GO:0044238	BP	primary metabolic process
107886061	GO:0044242	BP	cellular lipid catabolic process
107886061	GO:0044248	BP	cellular catabolic process
107886061	GO:0044255	BP	cellular lipid metabolic process
107886061	GO:0044281	BP	small molecule metabolic process
107886061	GO:0044282	BP	small molecule catabolic process
107886061	GO:0046395	BP	carboxylic acid catabolic process
107886061	GO:0071704	BP	organic substance metabolic process
107886061	GO:0072329	BP	monocarboxylic acid catabolic process
107886061	GO:1901575	BP	organic substance catabolic process
107886061	GO:0005777	CC	peroxisome
107886061	GO:0005622	CC	intracellular
107886061	GO:0005575	CC	cellular_component
107886061	GO:0005623	CC	cell
107886061	GO:0005737	CC	cytoplasm
107886061	GO:0043231	CC	intracellular membrane-bounded organelle
107886061	GO:0042579	CC	microbody
107886061	GO:0043226	CC	organelle
107886061	GO:0043227	CC	membrane-bounded organelle
107886061	GO:0043229	CC	intracellular organelle
107886061	GO:0044424	CC	intracellular part
107886061	GO:0044444	CC	cytoplasmic part
107886061	GO:0044464	CC	cell part
107886061	GO:0016627	MF	oxidoreductase activity, acting on the CH-CH group of donors
107886061	GO:0003997	MF	acyl-CoA oxidase activity
107886061	GO:0003674	MF	molecular_function
107886061	GO:0003824	MF	catalytic activity
107886061	GO:0016491	MF	oxidoreductase activity
107886061	GO:0016634	MF	oxidoreductase activity, acting on the CH-CH group of donors, oxygen as acceptor
107886062	GO:0050290	MF	sphingomyelin phosphodiesterase D activity
107886062	GO:0003674	MF	molecular_function
107886062	GO:0003824	MF	catalytic activity
107886062	GO:0004620	MF	phospholipase activity
107886062	GO:0008081	MF	phosphoric diester hydrolase activity
107886062	GO:0016298	MF	lipase activity
107886062	GO:0016787	MF	hydrolase activity
107886062	GO:0016788	MF	hydrolase activity, acting on ester bonds
107886062	GO:0042578	MF	phosphoric ester hydrolase activity
107886064	GO:0008270	MF	zinc ion binding
107886064	GO:0003674	MF	molecular_function
107886064	GO:0005488	MF	binding
107886064	GO:0046872	MF	metal ion binding
107886064	GO:0043167	MF	ion binding
107886064	GO:0043169	MF	cation binding
107886064	GO:0046914	MF	transition metal ion binding
107886065	GO:0006412	BP	translation
107886065	GO:0008152	BP	metabolic process
107886065	GO:0006518	BP	peptide metabolic process
107886065	GO:0006807	BP	nitrogen compound metabolic process
107886065	GO:0008150	BP	biological_process
107886065	GO:0009058	BP	biosynthetic process
107886065	GO:0009059	BP	macromolecule biosynthetic process
107886065	GO:0009987	BP	cellular process
107886065	GO:0010467	BP	gene expression
107886065	GO:0019538	BP	protein metabolic process
107886065	GO:0034641	BP	cellular nitrogen compound metabolic process
107886065	GO:0034645	BP	cellular macromolecule biosynthetic process
107886065	GO:0043043	BP	peptide biosynthetic process
107886065	GO:0043170	BP	macromolecule metabolic process
107886065	GO:0043603	BP	cellular amide metabolic process
107886065	GO:0043604	BP	amide biosynthetic process
107886065	GO:0044237	BP	cellular metabolic process
107886065	GO:0044238	BP	primary metabolic process
107886065	GO:0044249	BP	cellular biosynthetic process
107886065	GO:0044260	BP	cellular macromolecule metabolic process
107886065	GO:0044267	BP	cellular protein metabolic process
107886065	GO:0044271	BP	cellular nitrogen compound biosynthetic process
107886065	GO:0071704	BP	organic substance metabolic process
107886065	GO:1901564	BP	organonitrogen compound metabolic process
107886065	GO:1901566	BP	organonitrogen compound biosynthetic process
107886065	GO:1901576	BP	organic substance biosynthetic process
107886065	GO:0005622	CC	intracellular
107886065	GO:0005840	CC	ribosome
107886065	GO:0005575	CC	cellular_component
107886065	GO:0005623	CC	cell
107886065	GO:0044464	CC	cell part
107886065	GO:0005737	CC	cytoplasm
107886065	GO:0032991	CC	protein-containing complex
107886065	GO:0043226	CC	organelle
107886065	GO:0043228	CC	non-membrane-bounded organelle
107886065	GO:0043229	CC	intracellular organelle
107886065	GO:0043232	CC	intracellular non-membrane-bounded organelle
107886065	GO:0044424	CC	intracellular part
107886065	GO:0044444	CC	cytoplasmic part
107886065	GO:1990904	CC	ribonucleoprotein complex
107886065	GO:0003735	MF	structural constituent of ribosome
107886065	GO:0003674	MF	molecular_function
107886065	GO:0005198	MF	structural molecule activity
107886066	GO:0006298	BP	mismatch repair
107886066	GO:0008152	BP	metabolic process
107886066	GO:0006139	BP	nucleobase-containing compound metabolic process
107886066	GO:0006259	BP	DNA metabolic process
107886066	GO:0006281	BP	DNA repair
107886066	GO:0006725	BP	cellular aromatic compound metabolic process
107886066	GO:0006807	BP	nitrogen compound metabolic process
107886066	GO:0006950	BP	response to stress
107886066	GO:0006974	BP	cellular response to DNA damage stimulus
107886066	GO:0008150	BP	biological_process
107886066	GO:0009987	BP	cellular process
107886066	GO:0033554	BP	cellular response to stress
107886066	GO:0034641	BP	cellular nitrogen compound metabolic process
107886066	GO:0043170	BP	macromolecule metabolic process
107886066	GO:0044237	BP	cellular metabolic process
107886066	GO:0044238	BP	primary metabolic process
107886066	GO:0044260	BP	cellular macromolecule metabolic process
107886066	GO:0046483	BP	heterocycle metabolic process
107886066	GO:0050896	BP	response to stimulus
107886066	GO:0051716	BP	cellular response to stimulus
107886066	GO:0071704	BP	organic substance metabolic process
107886066	GO:0090304	BP	nucleic acid metabolic process
107886066	GO:1901360	BP	organic cyclic compound metabolic process
107886066	GO:0005524	MF	ATP binding
107886066	GO:0030983	MF	mismatched DNA binding
107886066	GO:0000166	MF	nucleotide binding
107886066	GO:0003674	MF	molecular_function
107886066	GO:0005488	MF	binding
107886066	GO:0008144	MF	drug binding
107886066	GO:0017076	MF	purine nucleotide binding
107886066	GO:0030554	MF	adenyl nucleotide binding
107886066	GO:0032553	MF	ribonucleotide binding
107886066	GO:0032555	MF	purine ribonucleotide binding
107886066	GO:0032559	MF	adenyl ribonucleotide binding
107886066	GO:0035639	MF	purine ribonucleoside triphosphate binding
107886066	GO:0036094	MF	small molecule binding
107886066	GO:0043167	MF	ion binding
107886066	GO:0043168	MF	anion binding
107886066	GO:0097159	MF	organic cyclic compound binding
107886066	GO:0097367	MF	carbohydrate derivative binding
107886066	GO:1901265	MF	nucleoside phosphate binding
107886066	GO:1901363	MF	heterocyclic compound binding
107886066	GO:0003676	MF	nucleic acid binding
107886066	GO:0003677	MF	DNA binding
107886066	GO:0003690	MF	double-stranded DNA binding
107886067	GO:0055114	BP	oxidation-reduction process
107886067	GO:0008152	BP	metabolic process
107886067	GO:0008150	BP	biological_process
107886067	GO:0016491	MF	oxidoreductase activity
107886067	GO:0003674	MF	molecular_function
107886067	GO:0003824	MF	catalytic activity
107886071	GO:0006508	BP	proteolysis
107886071	GO:0008152	BP	metabolic process
107886071	GO:0006807	BP	nitrogen compound metabolic process
107886071	GO:0008150	BP	biological_process
107886071	GO:0019538	BP	protein metabolic process
107886071	GO:0043170	BP	macromolecule metabolic process
107886071	GO:0044238	BP	primary metabolic process
107886071	GO:0071704	BP	organic substance metabolic process
107886071	GO:1901564	BP	organonitrogen compound metabolic process
107886071	GO:0031012	CC	extracellular matrix
107886071	GO:0005575	CC	cellular_component
107886071	GO:0005576	CC	extracellular region
107886071	GO:0044421	CC	extracellular region part
107886071	GO:0004222	MF	metalloendopeptidase activity
107886071	GO:0008270	MF	zinc ion binding
107886071	GO:0003674	MF	molecular_function
107886071	GO:0003824	MF	catalytic activity
107886071	GO:0004175	MF	endopeptidase activity
107886071	GO:0008237	MF	metallopeptidase activity
107886071	GO:0008233	MF	peptidase activity
107886071	GO:0070011	MF	peptidase activity, acting on L-amino acid peptides
107886071	GO:0016787	MF	hydrolase activity
107886071	GO:0140096	MF	catalytic activity, acting on a protein
107886071	GO:0005488	MF	binding
107886071	GO:0046872	MF	metal ion binding
107886071	GO:0043167	MF	ion binding
107886071	GO:0043169	MF	cation binding
107886071	GO:0046914	MF	transition metal ion binding
107886072	GO:0006508	BP	proteolysis
107886072	GO:0008152	BP	metabolic process
107886072	GO:0006807	BP	nitrogen compound metabolic process
107886072	GO:0008150	BP	biological_process
107886072	GO:0019538	BP	protein metabolic process
107886072	GO:0043170	BP	macromolecule metabolic process
107886072	GO:0044238	BP	primary metabolic process
107886072	GO:0071704	BP	organic substance metabolic process
107886072	GO:1901564	BP	organonitrogen compound metabolic process
107886072	GO:0031012	CC	extracellular matrix
107886072	GO:0005575	CC	cellular_component
107886072	GO:0005576	CC	extracellular region
107886072	GO:0044421	CC	extracellular region part
107886072	GO:0004222	MF	metalloendopeptidase activity
107886072	GO:0008270	MF	zinc ion binding
107886072	GO:0003674	MF	molecular_function
107886072	GO:0003824	MF	catalytic activity
107886072	GO:0004175	MF	endopeptidase activity
107886072	GO:0008237	MF	metallopeptidase activity
107886072	GO:0008233	MF	peptidase activity
107886072	GO:0070011	MF	peptidase activity, acting on L-amino acid peptides
107886072	GO:0016787	MF	hydrolase activity
107886072	GO:0140096	MF	catalytic activity, acting on a protein
107886072	GO:0005488	MF	binding
107886072	GO:0046872	MF	metal ion binding
107886072	GO:0043167	MF	ion binding
107886072	GO:0043169	MF	cation binding
107886072	GO:0046914	MF	transition metal ion binding
107886073	GO:0016020	CC	membrane
107886073	GO:0016021	CC	integral component of membrane
107886073	GO:0005575	CC	cellular_component
107886073	GO:0031224	CC	intrinsic component of membrane
107886073	GO:0044425	CC	membrane part
107886077	GO:0042545	BP	cell wall modification
107886077	GO:0008150	BP	biological_process
107886077	GO:0009987	BP	cellular process
107886077	GO:0016043	BP	cellular component organization
107886077	GO:0045229	BP	external encapsulating structure organization
107886077	GO:0071554	BP	cell wall organization or biogenesis
107886077	GO:0071555	BP	cell wall organization
107886077	GO:0071840	BP	cellular component organization or biogenesis
107886077	GO:0030599	MF	pectinesterase activity
107886077	GO:0003674	MF	molecular_function
107886077	GO:0003824	MF	catalytic activity
107886077	GO:0016787	MF	hydrolase activity
107886077	GO:0016788	MF	hydrolase activity, acting on ester bonds
107886077	GO:0052689	MF	carboxylic ester hydrolase activity
107886078	GO:0005777	CC	peroxisome
107886078	GO:0005622	CC	intracellular
107886078	GO:0005575	CC	cellular_component
107886078	GO:0005623	CC	cell
107886078	GO:0005737	CC	cytoplasm
107886078	GO:0043231	CC	intracellular membrane-bounded organelle
107886078	GO:0042579	CC	microbody
107886078	GO:0043226	CC	organelle
107886078	GO:0043227	CC	membrane-bounded organelle
107886078	GO:0043229	CC	intracellular organelle
107886078	GO:0044424	CC	intracellular part
107886078	GO:0044444	CC	cytoplasmic part
107886078	GO:0044464	CC	cell part
107886086	GO:0006508	BP	proteolysis
107886086	GO:0008152	BP	metabolic process
107886086	GO:0006807	BP	nitrogen compound metabolic process
107886086	GO:0008150	BP	biological_process
107886086	GO:0019538	BP	protein metabolic process
107886086	GO:0043170	BP	macromolecule metabolic process
107886086	GO:0044238	BP	primary metabolic process
107886086	GO:0071704	BP	organic substance metabolic process
107886086	GO:1901564	BP	organonitrogen compound metabolic process
107886086	GO:0008233	MF	peptidase activity
107886086	GO:0003674	MF	molecular_function
107886086	GO:0003824	MF	catalytic activity
107886086	GO:0016787	MF	hydrolase activity
107886086	GO:0140096	MF	catalytic activity, acting on a protein
107886087	GO:0009733	BP	response to auxin
107886087	GO:0008150	BP	biological_process
107886087	GO:0009719	BP	response to endogenous stimulus
107886087	GO:0009725	BP	response to hormone
107886087	GO:0010033	BP	response to organic substance
107886087	GO:0042221	BP	response to chemical
107886087	GO:0050896	BP	response to stimulus
107886088	GO:0006355	BP	regulation of transcription, DNA-templated
107886088	GO:0008152	BP	metabolic process
107886088	GO:0006139	BP	nucleobase-containing compound metabolic process
107886088	GO:0006351	BP	transcription, DNA-templated
107886088	GO:0006725	BP	cellular aromatic compound metabolic process
107886088	GO:0006807	BP	nitrogen compound metabolic process
107886088	GO:0008150	BP	biological_process
107886088	GO:0009058	BP	biosynthetic process
107886088	GO:0009059	BP	macromolecule biosynthetic process
107886088	GO:0009889	BP	regulation of biosynthetic process
107886088	GO:0009987	BP	cellular process
107886088	GO:0010467	BP	gene expression
107886088	GO:0010468	BP	regulation of gene expression
107886088	GO:0010556	BP	regulation of macromolecule biosynthetic process
107886088	GO:0016070	BP	RNA metabolic process
107886088	GO:0018130	BP	heterocycle biosynthetic process
107886088	GO:0019219	BP	regulation of nucleobase-containing compound metabolic process
107886088	GO:0019222	BP	regulation of metabolic process
107886088	GO:0019438	BP	aromatic compound biosynthetic process
107886088	GO:0031323	BP	regulation of cellular metabolic process
107886088	GO:0031326	BP	regulation of cellular biosynthetic process
107886088	GO:0032774	BP	RNA biosynthetic process
107886088	GO:0034641	BP	cellular nitrogen compound metabolic process
107886088	GO:0034645	BP	cellular macromolecule biosynthetic process
107886088	GO:0034654	BP	nucleobase-containing compound biosynthetic process
107886088	GO:0043170	BP	macromolecule metabolic process
107886088	GO:0044237	BP	cellular metabolic process
107886088	GO:0044238	BP	primary metabolic process
107886088	GO:0044249	BP	cellular biosynthetic process
107886088	GO:0044260	BP	cellular macromolecule metabolic process
107886088	GO:0044271	BP	cellular nitrogen compound biosynthetic process
107886088	GO:0046483	BP	heterocycle metabolic process
107886088	GO:0050789	BP	regulation of biological process
107886088	GO:0050794	BP	regulation of cellular process
107886088	GO:0051171	BP	regulation of nitrogen compound metabolic process
107886088	GO:0051252	BP	regulation of RNA metabolic process
107886088	GO:0060255	BP	regulation of macromolecule metabolic process
107886088	GO:0065007	BP	biological regulation
107886088	GO:0071704	BP	organic substance metabolic process
107886088	GO:0080090	BP	regulation of primary metabolic process
107886088	GO:0090304	BP	nucleic acid metabolic process
107886088	GO:0097659	BP	nucleic acid-templated transcription
107886088	GO:1901360	BP	organic cyclic compound metabolic process
107886088	GO:1901362	BP	organic cyclic compound biosynthetic process
107886088	GO:1901576	BP	organic substance biosynthetic process
107886088	GO:1903506	BP	regulation of nucleic acid-templated transcription
107886088	GO:2000112	BP	regulation of cellular macromolecule biosynthetic process
107886088	GO:2001141	BP	regulation of RNA biosynthetic process
107886088	GO:0003677	MF	DNA binding
107886088	GO:0003674	MF	molecular_function
107886088	GO:0003676	MF	nucleic acid binding
107886088	GO:0005488	MF	binding
107886088	GO:0097159	MF	organic cyclic compound binding
107886088	GO:1901363	MF	heterocyclic compound binding
107886089	GO:0007275	BP	multicellular organism development
107886089	GO:0008150	BP	biological_process
107886089	GO:0032501	BP	multicellular organismal process
107886089	GO:0032502	BP	developmental process
107886089	GO:0048856	BP	anatomical structure development
107886091	GO:0055114	BP	oxidation-reduction process
107886091	GO:0008152	BP	metabolic process
107886091	GO:0008150	BP	biological_process
107886091	GO:0005507	MF	copper ion binding
107886091	GO:0016491	MF	oxidoreductase activity
107886091	GO:0003674	MF	molecular_function
107886091	GO:0005488	MF	binding
107886091	GO:0046872	MF	metal ion binding
107886091	GO:0043167	MF	ion binding
107886091	GO:0043169	MF	cation binding
107886091	GO:0046914	MF	transition metal ion binding
107886091	GO:0003824	MF	catalytic activity
107886092	GO:0004564	MF	beta-fructofuranosidase activity
107886092	GO:0004575	MF	sucrose alpha-glucosidase activity
107886092	GO:0003674	MF	molecular_function
107886092	GO:0003824	MF	catalytic activity
107886092	GO:0004553	MF	hydrolase activity, hydrolyzing O-glycosyl compounds
107886092	GO:0016787	MF	hydrolase activity
107886092	GO:0016798	MF	hydrolase activity, acting on glycosyl bonds
107886092	GO:0015926	MF	glucosidase activity
107886092	GO:0090599	MF	alpha-glucosidase activity
107886093	GO:0005992	BP	trehalose biosynthetic process
107886093	GO:0008152	BP	metabolic process
107886093	GO:0005975	BP	carbohydrate metabolic process
107886093	GO:0005984	BP	disaccharide metabolic process
107886093	GO:0005991	BP	trehalose metabolic process
107886093	GO:0008150	BP	biological_process
107886093	GO:0009058	BP	biosynthetic process
107886093	GO:0009311	BP	oligosaccharide metabolic process
107886093	GO:0009312	BP	oligosaccharide biosynthetic process
107886093	GO:0009987	BP	cellular process
107886093	GO:0016051	BP	carbohydrate biosynthetic process
107886093	GO:0034637	BP	cellular carbohydrate biosynthetic process
107886093	GO:0044237	BP	cellular metabolic process
107886093	GO:0044238	BP	primary metabolic process
107886093	GO:0044249	BP	cellular biosynthetic process
107886093	GO:0044262	BP	cellular carbohydrate metabolic process
107886093	GO:0046351	BP	disaccharide biosynthetic process
107886093	GO:0071704	BP	organic substance metabolic process
107886093	GO:1901576	BP	organic substance biosynthetic process
107886093	GO:0003824	MF	catalytic activity
107886093	GO:0003674	MF	molecular_function
107886096	GO:0009116	BP	nucleoside metabolic process
107886096	GO:0008152	BP	metabolic process
107886096	GO:0006139	BP	nucleobase-containing compound metabolic process
107886096	GO:0006725	BP	cellular aromatic compound metabolic process
107886096	GO:0006807	BP	nitrogen compound metabolic process
107886096	GO:0008150	BP	biological_process
107886096	GO:0009987	BP	cellular process
107886096	GO:0034641	BP	cellular nitrogen compound metabolic process
107886096	GO:0044237	BP	cellular metabolic process
107886096	GO:0044238	BP	primary metabolic process
107886096	GO:0044281	BP	small molecule metabolic process
107886096	GO:0046483	BP	heterocycle metabolic process
107886096	GO:0055086	BP	nucleobase-containing small molecule metabolic process
107886096	GO:0071704	BP	organic substance metabolic process
107886096	GO:1901135	BP	carbohydrate derivative metabolic process
107886096	GO:1901360	BP	organic cyclic compound metabolic process
107886096	GO:1901564	BP	organonitrogen compound metabolic process
107886096	GO:1901657	BP	glycosyl compound metabolic process
107886100	GO:0043531	MF	ADP binding
107886100	GO:0000166	MF	nucleotide binding
107886100	GO:0003674	MF	molecular_function
107886100	GO:0005488	MF	binding
107886100	GO:0017076	MF	purine nucleotide binding
107886100	GO:0030554	MF	adenyl nucleotide binding
107886100	GO:0032553	MF	ribonucleotide binding
107886100	GO:0032555	MF	purine ribonucleotide binding
107886100	GO:0032559	MF	adenyl ribonucleotide binding
107886100	GO:0036094	MF	small molecule binding
107886100	GO:0043167	MF	ion binding
107886100	GO:0043168	MF	anion binding
107886100	GO:0097159	MF	organic cyclic compound binding
107886100	GO:0097367	MF	carbohydrate derivative binding
107886100	GO:1901265	MF	nucleoside phosphate binding
107886100	GO:1901363	MF	heterocyclic compound binding
107886102	GO:0055085	BP	transmembrane transport
107886102	GO:0006810	BP	transport
107886102	GO:0008150	BP	biological_process
107886102	GO:0051179	BP	localization
107886102	GO:0051234	BP	establishment of localization
107886102	GO:0016020	CC	membrane
107886102	GO:0005575	CC	cellular_component
107886102	GO:0022857	MF	transmembrane transporter activity
107886102	GO:0003674	MF	molecular_function
107886102	GO:0005215	MF	transporter activity
107886106	GO:0000160	BP	phosphorelay signal transduction system
107886106	GO:0007165	BP	signal transduction
107886106	GO:0035556	BP	intracellular signal transduction
107886106	GO:0007154	BP	cell communication
107886106	GO:0008150	BP	biological_process
107886106	GO:0009987	BP	cellular process
107886106	GO:0023052	BP	signaling
107886106	GO:0050789	BP	regulation of biological process
107886106	GO:0050794	BP	regulation of cellular process
107886106	GO:0050896	BP	response to stimulus
107886106	GO:0051716	BP	cellular response to stimulus
107886106	GO:0065007	BP	biological regulation
107886106	GO:0005515	MF	protein binding
107886106	GO:0003674	MF	molecular_function
107886106	GO:0005488	MF	binding
107886107	GO:0016021	CC	integral component of membrane
107886107	GO:0005575	CC	cellular_component
107886107	GO:0016020	CC	membrane
107886107	GO:0031224	CC	intrinsic component of membrane
107886107	GO:0044425	CC	membrane part
107886107	GO:0016757	MF	transferase activity, transferring glycosyl groups
107886107	GO:0003674	MF	molecular_function
107886107	GO:0003824	MF	catalytic activity
107886107	GO:0016740	MF	transferase activity
107886108	GO:0006468	BP	protein phosphorylation
107886108	GO:0008152	BP	metabolic process
107886108	GO:0006464	BP	cellular protein modification process
107886108	GO:0006793	BP	phosphorus metabolic process
107886108	GO:0006796	BP	phosphate-containing compound metabolic process
107886108	GO:0006807	BP	nitrogen compound metabolic process
107886108	GO:0008150	BP	biological_process
107886108	GO:0009987	BP	cellular process
107886108	GO:0016310	BP	phosphorylation
107886108	GO:0019538	BP	protein metabolic process
107886108	GO:0036211	BP	protein modification process
107886108	GO:0043170	BP	macromolecule metabolic process
107886108	GO:0043412	BP	macromolecule modification
107886108	GO:0044237	BP	cellular metabolic process
107886108	GO:0044238	BP	primary metabolic process
107886108	GO:0044260	BP	cellular macromolecule metabolic process
107886108	GO:0044267	BP	cellular protein metabolic process
107886108	GO:0071704	BP	organic substance metabolic process
107886108	GO:1901564	BP	organonitrogen compound metabolic process
107886108	GO:0004672	MF	protein kinase activity
107886108	GO:0005524	MF	ATP binding
107886108	GO:0003674	MF	molecular_function
107886108	GO:0003824	MF	catalytic activity
107886108	GO:0016301	MF	kinase activity
107886108	GO:0016740	MF	transferase activity
107886108	GO:0016772	MF	transferase activity, transferring phosphorus-containing groups
107886108	GO:0016773	MF	phosphotransferase activity, alcohol group as acceptor
107886108	GO:0140096	MF	catalytic activity, acting on a protein
107886108	GO:0000166	MF	nucleotide binding
107886108	GO:0005488	MF	binding
107886108	GO:0008144	MF	drug binding
107886108	GO:0017076	MF	purine nucleotide binding
107886108	GO:0030554	MF	adenyl nucleotide binding
107886108	GO:0032553	MF	ribonucleotide binding
107886108	GO:0032555	MF	purine ribonucleotide binding
107886108	GO:0032559	MF	adenyl ribonucleotide binding
107886108	GO:0035639	MF	purine ribonucleoside triphosphate binding
107886108	GO:0036094	MF	small molecule binding
107886108	GO:0043167	MF	ion binding
107886108	GO:0043168	MF	anion binding
107886108	GO:0097159	MF	organic cyclic compound binding
107886108	GO:0097367	MF	carbohydrate derivative binding
107886108	GO:1901265	MF	nucleoside phosphate binding
107886108	GO:1901363	MF	heterocyclic compound binding
107886109	GO:0006452	BP	translational frameshifting
107886109	GO:0045901	BP	positive regulation of translational elongation
107886109	GO:0045905	BP	positive regulation of translational termination
107886109	GO:0008152	BP	metabolic process
107886109	GO:0006412	BP	translation
107886109	GO:0006414	BP	translational elongation
107886109	GO:0006518	BP	peptide metabolic process
107886109	GO:0006807	BP	nitrogen compound metabolic process
107886109	GO:0008150	BP	biological_process
107886109	GO:0009058	BP	biosynthetic process
107886109	GO:0009059	BP	macromolecule biosynthetic process
107886109	GO:0009987	BP	cellular process
107886109	GO:0010467	BP	gene expression
107886109	GO:0019538	BP	protein metabolic process
107886109	GO:0034641	BP	cellular nitrogen compound metabolic process
107886109	GO:0034645	BP	cellular macromolecule biosynthetic process
107886109	GO:0043043	BP	peptide biosynthetic process
107886109	GO:0043170	BP	macromolecule metabolic process
107886109	GO:0043603	BP	cellular amide metabolic process
107886109	GO:0043604	BP	amide biosynthetic process
107886109	GO:0044237	BP	cellular metabolic process
107886109	GO:0044238	BP	primary metabolic process
107886109	GO:0044249	BP	cellular biosynthetic process
107886109	GO:0044260	BP	cellular macromolecule metabolic process
107886109	GO:0044267	BP	cellular protein metabolic process
107886109	GO:0044271	BP	cellular nitrogen compound biosynthetic process
107886109	GO:0071704	BP	organic substance metabolic process
107886109	GO:1901564	BP	organonitrogen compound metabolic process
107886109	GO:1901566	BP	organonitrogen compound biosynthetic process
107886109	GO:1901576	BP	organic substance biosynthetic process
107886109	GO:0006417	BP	regulation of translation
107886109	GO:0006448	BP	regulation of translational elongation
107886109	GO:0009889	BP	regulation of biosynthetic process
107886109	GO:0009891	BP	positive regulation of biosynthetic process
107886109	GO:0009893	BP	positive regulation of metabolic process
107886109	GO:0010468	BP	regulation of gene expression
107886109	GO:0010556	BP	regulation of macromolecule biosynthetic process
107886109	GO:0010557	BP	positive regulation of macromolecule biosynthetic process
107886109	GO:0010604	BP	positive regulation of macromolecule metabolic process
107886109	GO:0010608	BP	posttranscriptional regulation of gene expression
107886109	GO:0010628	BP	positive regulation of gene expression
107886109	GO:0045727	BP	positive regulation of translation
107886109	GO:0019222	BP	regulation of metabolic process
107886109	GO:0031323	BP	regulation of cellular metabolic process
107886109	GO:0031325	BP	positive regulation of cellular metabolic process
107886109	GO:0031326	BP	regulation of cellular biosynthetic process
107886109	GO:0031328	BP	positive regulation of cellular biosynthetic process
107886109	GO:0032268	BP	regulation of cellular protein metabolic process
107886109	GO:0032270	BP	positive regulation of cellular protein metabolic process
107886109	GO:0034248	BP	regulation of cellular amide metabolic process
107886109	GO:0034250	BP	positive regulation of cellular amide metabolic process
107886109	GO:0048518	BP	positive regulation of biological process
107886109	GO:0048522	BP	positive regulation of cellular process
107886109	GO:0050789	BP	regulation of biological process
107886109	GO:0050794	BP	regulation of cellular process
107886109	GO:0051171	BP	regulation of nitrogen compound metabolic process
107886109	GO:0051173	BP	positive regulation of nitrogen compound metabolic process
107886109	GO:0051246	BP	regulation of protein metabolic process
107886109	GO:0051247	BP	positive regulation of protein metabolic process
107886109	GO:0060255	BP	regulation of macromolecule metabolic process
107886109	GO:0065007	BP	biological regulation
107886109	GO:0080090	BP	regulation of primary metabolic process
107886109	GO:2000112	BP	regulation of cellular macromolecule biosynthetic process
107886109	GO:0006415	BP	translational termination
107886109	GO:0006449	BP	regulation of translational termination
107886109	GO:0016043	BP	cellular component organization
107886109	GO:0022411	BP	cellular component disassembly
107886109	GO:0032984	BP	protein-containing complex disassembly
107886109	GO:0043243	BP	positive regulation of protein complex disassembly
107886109	GO:0043244	BP	regulation of protein complex disassembly
107886109	GO:0043624	BP	cellular protein complex disassembly
107886109	GO:0043933	BP	protein-containing complex subunit organization
107886109	GO:0051128	BP	regulation of cellular component organization
107886109	GO:0051130	BP	positive regulation of cellular component organization
107886109	GO:0071840	BP	cellular component organization or biogenesis
107886109	GO:0003723	MF	RNA binding
107886109	GO:0003746	MF	translation elongation factor activity
107886109	GO:0043022	MF	ribosome binding
107886109	GO:0003674	MF	molecular_function
107886109	GO:0003676	MF	nucleic acid binding
107886109	GO:0005488	MF	binding
107886109	GO:0097159	MF	organic cyclic compound binding
107886109	GO:1901363	MF	heterocyclic compound binding
107886109	GO:0008135	MF	translation factor activity, RNA binding
107886109	GO:0043021	MF	ribonucleoprotein complex binding
107886109	GO:0044877	MF	protein-containing complex binding
107886111	GO:0003824	MF	catalytic activity
107886111	GO:0003674	MF	molecular_function
107886114	GO:0006412	BP	translation
107886114	GO:0008152	BP	metabolic process
107886114	GO:0006518	BP	peptide metabolic process
107886114	GO:0006807	BP	nitrogen compound metabolic process
107886114	GO:0008150	BP	biological_process
107886114	GO:0009058	BP	biosynthetic process
107886114	GO:0009059	BP	macromolecule biosynthetic process
107886114	GO:0009987	BP	cellular process
107886114	GO:0010467	BP	gene expression
107886114	GO:0019538	BP	protein metabolic process
107886114	GO:0034641	BP	cellular nitrogen compound metabolic process
107886114	GO:0034645	BP	cellular macromolecule biosynthetic process
107886114	GO:0043043	BP	peptide biosynthetic process
107886114	GO:0043170	BP	macromolecule metabolic process
107886114	GO:0043603	BP	cellular amide metabolic process
107886114	GO:0043604	BP	amide biosynthetic process
107886114	GO:0044237	BP	cellular metabolic process
107886114	GO:0044238	BP	primary metabolic process
107886114	GO:0044249	BP	cellular biosynthetic process
107886114	GO:0044260	BP	cellular macromolecule metabolic process
107886114	GO:0044267	BP	cellular protein metabolic process
107886114	GO:0044271	BP	cellular nitrogen compound biosynthetic process
107886114	GO:0071704	BP	organic substance metabolic process
107886114	GO:1901564	BP	organonitrogen compound metabolic process
107886114	GO:1901566	BP	organonitrogen compound biosynthetic process
107886114	GO:1901576	BP	organic substance biosynthetic process
107886114	GO:0005840	CC	ribosome
107886114	GO:0005622	CC	intracellular
107886114	GO:0005575	CC	cellular_component
107886114	GO:0005623	CC	cell
107886114	GO:0005737	CC	cytoplasm
107886114	GO:0032991	CC	protein-containing complex
107886114	GO:0043226	CC	organelle
107886114	GO:0043228	CC	non-membrane-bounded organelle
107886114	GO:0043229	CC	intracellular organelle
107886114	GO:0043232	CC	intracellular non-membrane-bounded organelle
107886114	GO:0044424	CC	intracellular part
107886114	GO:0044444	CC	cytoplasmic part
107886114	GO:0044464	CC	cell part
107886114	GO:1990904	CC	ribonucleoprotein complex
107886114	GO:0003723	MF	RNA binding
107886114	GO:0003735	MF	structural constituent of ribosome
107886114	GO:0003674	MF	molecular_function
107886114	GO:0003676	MF	nucleic acid binding
107886114	GO:0005488	MF	binding
107886114	GO:0097159	MF	organic cyclic compound binding
107886114	GO:1901363	MF	heterocyclic compound binding
107886114	GO:0005198	MF	structural molecule activity
107886116	GO:0005516	MF	calmodulin binding
107886116	GO:0005515	MF	protein binding
107886116	GO:0003674	MF	molecular_function
107886116	GO:0005488	MF	binding
107886117	GO:0016579	BP	protein deubiquitination
107886117	GO:0008152	BP	metabolic process
107886117	GO:0006464	BP	cellular protein modification process
107886117	GO:0006508	BP	proteolysis
107886117	GO:0006807	BP	nitrogen compound metabolic process
107886117	GO:0008150	BP	biological_process
107886117	GO:0009987	BP	cellular process
107886117	GO:0019538	BP	protein metabolic process
107886117	GO:0036211	BP	protein modification process
107886117	GO:0043170	BP	macromolecule metabolic process
107886117	GO:0043412	BP	macromolecule modification
107886117	GO:0044237	BP	cellular metabolic process
107886117	GO:0044238	BP	primary metabolic process
107886117	GO:0044260	BP	cellular macromolecule metabolic process
107886117	GO:0044267	BP	cellular protein metabolic process
107886117	GO:0070646	BP	protein modification by small protein removal
107886117	GO:0070647	BP	protein modification by small protein conjugation or removal
107886117	GO:0071704	BP	organic substance metabolic process
107886117	GO:1901564	BP	organonitrogen compound metabolic process
107886117	GO:0036459	MF	thiol-dependent ubiquitinyl hydrolase activity
107886117	GO:0003674	MF	molecular_function
107886117	GO:0003824	MF	catalytic activity
107886117	GO:0008234	MF	cysteine-type peptidase activity
107886117	GO:0008233	MF	peptidase activity
107886117	GO:0070011	MF	peptidase activity, acting on L-amino acid peptides
107886117	GO:0016787	MF	hydrolase activity
107886117	GO:0019783	MF	ubiquitin-like protein-specific protease activity
107886117	GO:0101005	MF	ubiquitinyl hydrolase activity
107886117	GO:0140096	MF	catalytic activity, acting on a protein
107886118	GO:0006457	BP	protein folding
107886118	GO:0008150	BP	biological_process
107886118	GO:0009987	BP	cellular process
107886118	GO:0051082	MF	unfolded protein binding
107886118	GO:0005515	MF	protein binding
107886118	GO:0003674	MF	molecular_function
107886118	GO:0005488	MF	binding
107886122	GO:0055085	BP	transmembrane transport
107886122	GO:0006810	BP	transport
107886122	GO:0008150	BP	biological_process
107886122	GO:0051179	BP	localization
107886122	GO:0051234	BP	establishment of localization
107886122	GO:0016020	CC	membrane
107886122	GO:0005575	CC	cellular_component
107886122	GO:0022857	MF	transmembrane transporter activity
107886122	GO:0003674	MF	molecular_function
107886122	GO:0005215	MF	transporter activity
107886123	GO:0006355	BP	regulation of transcription, DNA-templated
107886123	GO:0008152	BP	metabolic process
107886123	GO:0006139	BP	nucleobase-containing compound metabolic process
107886123	GO:0006351	BP	transcription, DNA-templated
107886123	GO:0006725	BP	cellular aromatic compound metabolic process
107886123	GO:0006807	BP	nitrogen compound metabolic process
107886123	GO:0008150	BP	biological_process
107886123	GO:0009058	BP	biosynthetic process
107886123	GO:0009059	BP	macromolecule biosynthetic process
107886123	GO:0009889	BP	regulation of biosynthetic process
107886123	GO:0009987	BP	cellular process
107886123	GO:0010467	BP	gene expression
107886123	GO:0010468	BP	regulation of gene expression
107886123	GO:0010556	BP	regulation of macromolecule biosynthetic process
107886123	GO:0016070	BP	RNA metabolic process
107886123	GO:0018130	BP	heterocycle biosynthetic process
107886123	GO:0019219	BP	regulation of nucleobase-containing compound metabolic process
107886123	GO:0019222	BP	regulation of metabolic process
107886123	GO:0019438	BP	aromatic compound biosynthetic process
107886123	GO:0031323	BP	regulation of cellular metabolic process
107886123	GO:0031326	BP	regulation of cellular biosynthetic process
107886123	GO:0032774	BP	RNA biosynthetic process
107886123	GO:0034641	BP	cellular nitrogen compound metabolic process
107886123	GO:0034645	BP	cellular macromolecule biosynthetic process
107886123	GO:0034654	BP	nucleobase-containing compound biosynthetic process
107886123	GO:0043170	BP	macromolecule metabolic process
107886123	GO:0044237	BP	cellular metabolic process
107886123	GO:0044238	BP	primary metabolic process
107886123	GO:0044249	BP	cellular biosynthetic process
107886123	GO:0044260	BP	cellular macromolecule metabolic process
107886123	GO:0044271	BP	cellular nitrogen compound biosynthetic process
107886123	GO:0046483	BP	heterocycle metabolic process
107886123	GO:0050789	BP	regulation of biological process
107886123	GO:0050794	BP	regulation of cellular process
107886123	GO:0051171	BP	regulation of nitrogen compound metabolic process
107886123	GO:0051252	BP	regulation of RNA metabolic process
107886123	GO:0060255	BP	regulation of macromolecule metabolic process
107886123	GO:0065007	BP	biological regulation
107886123	GO:0071704	BP	organic substance metabolic process
107886123	GO:0080090	BP	regulation of primary metabolic process
107886123	GO:0090304	BP	nucleic acid metabolic process
107886123	GO:0097659	BP	nucleic acid-templated transcription
107886123	GO:1901360	BP	organic cyclic compound metabolic process
107886123	GO:1901362	BP	organic cyclic compound biosynthetic process
107886123	GO:1901576	BP	organic substance biosynthetic process
107886123	GO:1903506	BP	regulation of nucleic acid-templated transcription
107886123	GO:2000112	BP	regulation of cellular macromolecule biosynthetic process
107886123	GO:2001141	BP	regulation of RNA biosynthetic process
107886123	GO:0003700	MF	DNA-binding transcription factor activity
107886123	GO:0043565	MF	sequence-specific DNA binding
107886123	GO:0003677	MF	DNA binding
107886123	GO:0003674	MF	molecular_function
107886123	GO:0140110	MF	transcription regulator activity
107886123	GO:0003676	MF	nucleic acid binding
107886123	GO:0005488	MF	binding
107886123	GO:0097159	MF	organic cyclic compound binding
107886123	GO:1901363	MF	heterocyclic compound binding
107886127	GO:0055114	BP	oxidation-reduction process
107886127	GO:0008152	BP	metabolic process
107886127	GO:0008150	BP	biological_process
107886127	GO:0016491	MF	oxidoreductase activity
107886127	GO:0003674	MF	molecular_function
107886127	GO:0003824	MF	catalytic activity
107886128	GO:0003678	MF	DNA helicase activity
107886128	GO:0005524	MF	ATP binding
107886128	GO:0003674	MF	molecular_function
107886128	GO:0003824	MF	catalytic activity
107886128	GO:0017111	MF	nucleoside-triphosphatase activity
107886128	GO:0004386	MF	helicase activity
107886128	GO:0016462	MF	pyrophosphatase activity
107886128	GO:0016787	MF	hydrolase activity
107886128	GO:0016817	MF	hydrolase activity, acting on acid anhydrides
107886128	GO:0016818	MF	hydrolase activity, acting on acid anhydrides, in phosphorus-containing anhydrides
107886128	GO:0140097	MF	catalytic activity, acting on DNA
107886128	GO:0000166	MF	nucleotide binding
107886128	GO:0005488	MF	binding
107886128	GO:0008144	MF	drug binding
107886128	GO:0017076	MF	purine nucleotide binding
107886128	GO:0030554	MF	adenyl nucleotide binding
107886128	GO:0032553	MF	ribonucleotide binding
107886128	GO:0032555	MF	purine ribonucleotide binding
107886128	GO:0032559	MF	adenyl ribonucleotide binding
107886128	GO:0035639	MF	purine ribonucleoside triphosphate binding
107886128	GO:0036094	MF	small molecule binding
107886128	GO:0043167	MF	ion binding
107886128	GO:0043168	MF	anion binding
107886128	GO:0097159	MF	organic cyclic compound binding
107886128	GO:0097367	MF	carbohydrate derivative binding
107886128	GO:1901265	MF	nucleoside phosphate binding
107886128	GO:1901363	MF	heterocyclic compound binding
107886129	GO:0005515	MF	protein binding
107886129	GO:0008017	MF	microtubule binding
107886129	GO:0003674	MF	molecular_function
107886129	GO:0005488	MF	binding
107886129	GO:0008092	MF	cytoskeletal protein binding
107886129	GO:0015631	MF	tubulin binding
107886134	GO:0006334	BP	nucleosome assembly
107886134	GO:0051276	BP	chromosome organization
107886134	GO:0006333	BP	chromatin assembly or disassembly
107886134	GO:0034728	BP	nucleosome organization
107886134	GO:0031497	BP	chromatin assembly
107886134	GO:0006323	BP	DNA packaging
107886134	GO:0006325	BP	chromatin organization
107886134	GO:0006996	BP	organelle organization
107886134	GO:0008150	BP	biological_process
107886134	GO:0009987	BP	cellular process
107886134	GO:0022607	BP	cellular component assembly
107886134	GO:0016043	BP	cellular component organization
107886134	GO:0034622	BP	cellular protein-containing complex assembly
107886134	GO:0043933	BP	protein-containing complex subunit organization
107886134	GO:0044085	BP	cellular component biogenesis
107886134	GO:0065003	BP	protein-containing complex assembly
107886134	GO:0065004	BP	protein-DNA complex assembly
107886134	GO:0071103	BP	DNA conformation change
107886134	GO:0071824	BP	protein-DNA complex subunit organization
107886134	GO:0071840	BP	cellular component organization or biogenesis
107886134	GO:0005634	CC	nucleus
107886134	GO:0005622	CC	intracellular
107886134	GO:0005575	CC	cellular_component
107886134	GO:0005623	CC	cell
107886134	GO:0043231	CC	intracellular membrane-bounded organelle
107886134	GO:0043226	CC	organelle
107886134	GO:0043227	CC	membrane-bounded organelle
107886134	GO:0043229	CC	intracellular organelle
107886134	GO:0044424	CC	intracellular part
107886134	GO:0044464	CC	cell part
107886135	GO:0006334	BP	nucleosome assembly
107886135	GO:0051276	BP	chromosome organization
107886135	GO:0006333	BP	chromatin assembly or disassembly
107886135	GO:0034728	BP	nucleosome organization
107886135	GO:0031497	BP	chromatin assembly
107886135	GO:0006323	BP	DNA packaging
107886135	GO:0006325	BP	chromatin organization
107886135	GO:0006996	BP	organelle organization
107886135	GO:0008150	BP	biological_process
107886135	GO:0009987	BP	cellular process
107886135	GO:0022607	BP	cellular component assembly
107886135	GO:0016043	BP	cellular component organization
107886135	GO:0034622	BP	cellular protein-containing complex assembly
107886135	GO:0043933	BP	protein-containing complex subunit organization
107886135	GO:0044085	BP	cellular component biogenesis
107886135	GO:0065003	BP	protein-containing complex assembly
107886135	GO:0065004	BP	protein-DNA complex assembly
107886135	GO:0071103	BP	DNA conformation change
107886135	GO:0071824	BP	protein-DNA complex subunit organization
107886135	GO:0071840	BP	cellular component organization or biogenesis
107886135	GO:0005634	CC	nucleus
107886135	GO:0005622	CC	intracellular
107886135	GO:0005575	CC	cellular_component
107886135	GO:0005623	CC	cell
107886135	GO:0043231	CC	intracellular membrane-bounded organelle
107886135	GO:0043226	CC	organelle
107886135	GO:0043227	CC	membrane-bounded organelle
107886135	GO:0043229	CC	intracellular organelle
107886135	GO:0044424	CC	intracellular part
107886135	GO:0044464	CC	cell part
107886139	GO:0006355	BP	regulation of transcription, DNA-templated
107886139	GO:0008152	BP	metabolic process
107886139	GO:0006139	BP	nucleobase-containing compound metabolic process
107886139	GO:0006351	BP	transcription, DNA-templated
107886139	GO:0006725	BP	cellular aromatic compound metabolic process
107886139	GO:0006807	BP	nitrogen compound metabolic process
107886139	GO:0008150	BP	biological_process
107886139	GO:0009058	BP	biosynthetic process
107886139	GO:0009059	BP	macromolecule biosynthetic process
107886139	GO:0009889	BP	regulation of biosynthetic process
107886139	GO:0009987	BP	cellular process
107886139	GO:0010467	BP	gene expression
107886139	GO:0010468	BP	regulation of gene expression
107886139	GO:0010556	BP	regulation of macromolecule biosynthetic process
107886139	GO:0016070	BP	RNA metabolic process
107886139	GO:0018130	BP	heterocycle biosynthetic process
107886139	GO:0019219	BP	regulation of nucleobase-containing compound metabolic process
107886139	GO:0019222	BP	regulation of metabolic process
107886139	GO:0019438	BP	aromatic compound biosynthetic process
107886139	GO:0031323	BP	regulation of cellular metabolic process
107886139	GO:0031326	BP	regulation of cellular biosynthetic process
107886139	GO:0032774	BP	RNA biosynthetic process
107886139	GO:0034641	BP	cellular nitrogen compound metabolic process
107886139	GO:0034645	BP	cellular macromolecule biosynthetic process
107886139	GO:0034654	BP	nucleobase-containing compound biosynthetic process
107886139	GO:0043170	BP	macromolecule metabolic process
107886139	GO:0044237	BP	cellular metabolic process
107886139	GO:0044238	BP	primary metabolic process
107886139	GO:0044249	BP	cellular biosynthetic process
107886139	GO:0044260	BP	cellular macromolecule metabolic process
107886139	GO:0044271	BP	cellular nitrogen compound biosynthetic process
107886139	GO:0046483	BP	heterocycle metabolic process
107886139	GO:0050789	BP	regulation of biological process
107886139	GO:0050794	BP	regulation of cellular process
107886139	GO:0051171	BP	regulation of nitrogen compound metabolic process
107886139	GO:0051252	BP	regulation of RNA metabolic process
107886139	GO:0060255	BP	regulation of macromolecule metabolic process
107886139	GO:0065007	BP	biological regulation
107886139	GO:0071704	BP	organic substance metabolic process
107886139	GO:0080090	BP	regulation of primary metabolic process
107886139	GO:0090304	BP	nucleic acid metabolic process
107886139	GO:0097659	BP	nucleic acid-templated transcription
107886139	GO:1901360	BP	organic cyclic compound metabolic process
107886139	GO:1901362	BP	organic cyclic compound biosynthetic process
107886139	GO:1901576	BP	organic substance biosynthetic process
107886139	GO:1903506	BP	regulation of nucleic acid-templated transcription
107886139	GO:2000112	BP	regulation of cellular macromolecule biosynthetic process
107886139	GO:2001141	BP	regulation of RNA biosynthetic process
107886139	GO:0005634	CC	nucleus
107886139	GO:0005622	CC	intracellular
107886139	GO:0005575	CC	cellular_component
107886139	GO:0005623	CC	cell
107886139	GO:0043231	CC	intracellular membrane-bounded organelle
107886139	GO:0043226	CC	organelle
107886139	GO:0043227	CC	membrane-bounded organelle
107886139	GO:0043229	CC	intracellular organelle
107886139	GO:0044424	CC	intracellular part
107886139	GO:0044464	CC	cell part
107886139	GO:0008270	MF	zinc ion binding
107886139	GO:0003674	MF	molecular_function
107886139	GO:0005488	MF	binding
107886139	GO:0046872	MF	metal ion binding
107886139	GO:0043167	MF	ion binding
107886139	GO:0043169	MF	cation binding
107886139	GO:0046914	MF	transition metal ion binding
107886141	GO:0008270	MF	zinc ion binding
107886141	GO:0003674	MF	molecular_function
107886141	GO:0005488	MF	binding
107886141	GO:0046872	MF	metal ion binding
107886141	GO:0043167	MF	ion binding
107886141	GO:0043169	MF	cation binding
107886141	GO:0046914	MF	transition metal ion binding
107886143	GO:0005975	BP	carbohydrate metabolic process
107886143	GO:0055114	BP	oxidation-reduction process
107886143	GO:0008152	BP	metabolic process
107886143	GO:0008150	BP	biological_process
107886143	GO:0044238	BP	primary metabolic process
107886143	GO:0071704	BP	organic substance metabolic process
107886143	GO:0003824	MF	catalytic activity
107886143	GO:0016616	MF	oxidoreductase activity, acting on the CH-OH group of donors, NAD or NADP as acceptor
107886143	GO:0016491	MF	oxidoreductase activity
107886143	GO:0003674	MF	molecular_function
107886143	GO:0016614	MF	oxidoreductase activity, acting on CH-OH group of donors
107886152	GO:0006508	BP	proteolysis
107886152	GO:0008152	BP	metabolic process
107886152	GO:0006807	BP	nitrogen compound metabolic process
107886152	GO:0008150	BP	biological_process
107886152	GO:0019538	BP	protein metabolic process
107886152	GO:0043170	BP	macromolecule metabolic process
107886152	GO:0044238	BP	primary metabolic process
107886152	GO:0071704	BP	organic substance metabolic process
107886152	GO:1901564	BP	organonitrogen compound metabolic process
107886152	GO:0008234	MF	cysteine-type peptidase activity
107886152	GO:0003674	MF	molecular_function
107886152	GO:0003824	MF	catalytic activity
107886152	GO:0008233	MF	peptidase activity
107886152	GO:0070011	MF	peptidase activity, acting on L-amino acid peptides
107886152	GO:0016787	MF	hydrolase activity
107886152	GO:0140096	MF	catalytic activity, acting on a protein
107886154	GO:0006357	BP	regulation of transcription by RNA polymerase II
107886154	GO:0008152	BP	metabolic process
107886154	GO:0006366	BP	transcription by RNA polymerase II
107886154	GO:0006139	BP	nucleobase-containing compound metabolic process
107886154	GO:0006351	BP	transcription, DNA-templated
107886154	GO:0006355	BP	regulation of transcription, DNA-templated
107886154	GO:0006725	BP	cellular aromatic compound metabolic process
107886154	GO:0006807	BP	nitrogen compound metabolic process
107886154	GO:0008150	BP	biological_process
107886154	GO:0009058	BP	biosynthetic process
107886154	GO:0009059	BP	macromolecule biosynthetic process
107886154	GO:0009889	BP	regulation of biosynthetic process
107886154	GO:0009987	BP	cellular process
107886154	GO:0010467	BP	gene expression
107886154	GO:0010468	BP	regulation of gene expression
107886154	GO:0010556	BP	regulation of macromolecule biosynthetic process
107886154	GO:0016070	BP	RNA metabolic process
107886154	GO:0018130	BP	heterocycle biosynthetic process
107886154	GO:0019219	BP	regulation of nucleobase-containing compound metabolic process
107886154	GO:0019222	BP	regulation of metabolic process
107886154	GO:0019438	BP	aromatic compound biosynthetic process
107886154	GO:0031323	BP	regulation of cellular metabolic process
107886154	GO:0031326	BP	regulation of cellular biosynthetic process
107886154	GO:0032774	BP	RNA biosynthetic process
107886154	GO:0034641	BP	cellular nitrogen compound metabolic process
107886154	GO:0034645	BP	cellular macromolecule biosynthetic process
107886154	GO:0034654	BP	nucleobase-containing compound biosynthetic process
107886154	GO:0043170	BP	macromolecule metabolic process
107886154	GO:0044237	BP	cellular metabolic process
107886154	GO:0044238	BP	primary metabolic process
107886154	GO:0044249	BP	cellular biosynthetic process
107886154	GO:0044260	BP	cellular macromolecule metabolic process
107886154	GO:0044271	BP	cellular nitrogen compound biosynthetic process
107886154	GO:0046483	BP	heterocycle metabolic process
107886154	GO:0050789	BP	regulation of biological process
107886154	GO:0050794	BP	regulation of cellular process
107886154	GO:0051171	BP	regulation of nitrogen compound metabolic process
107886154	GO:0051252	BP	regulation of RNA metabolic process
107886154	GO:0060255	BP	regulation of macromolecule metabolic process
107886154	GO:0065007	BP	biological regulation
107886154	GO:0071704	BP	organic substance metabolic process
107886154	GO:0080090	BP	regulation of primary metabolic process
107886154	GO:0090304	BP	nucleic acid metabolic process
107886154	GO:0097659	BP	nucleic acid-templated transcription
107886154	GO:1901360	BP	organic cyclic compound metabolic process
107886154	GO:1901362	BP	organic cyclic compound biosynthetic process
107886154	GO:1901576	BP	organic substance biosynthetic process
107886154	GO:1903506	BP	regulation of nucleic acid-templated transcription
107886154	GO:2000112	BP	regulation of cellular macromolecule biosynthetic process
107886154	GO:2001141	BP	regulation of RNA biosynthetic process
107886154	GO:0016592	CC	mediator complex
107886154	GO:0005622	CC	intracellular
107886154	GO:0005575	CC	cellular_component
107886154	GO:0005623	CC	cell
107886154	GO:0005634	CC	nucleus
107886154	GO:0005654	CC	nucleoplasm
107886154	GO:0043231	CC	intracellular membrane-bounded organelle
107886154	GO:0031974	CC	membrane-enclosed lumen
107886154	GO:0031981	CC	nuclear lumen
107886154	GO:0032991	CC	protein-containing complex
107886154	GO:0043226	CC	organelle
107886154	GO:0043227	CC	membrane-bounded organelle
107886154	GO:0043229	CC	intracellular organelle
107886154	GO:0043233	CC	organelle lumen
107886154	GO:0044422	CC	organelle part
107886154	GO:0044424	CC	intracellular part
107886154	GO:0044428	CC	nuclear part
107886154	GO:0044446	CC	intracellular organelle part
107886154	GO:0044451	CC	nucleoplasm part
107886154	GO:0044464	CC	cell part
107886154	GO:0070013	CC	intracellular organelle lumen
107886154	GO:0003676	MF	nucleic acid binding
107886154	GO:0003712	MF	transcription cofactor activity
107886154	GO:0003674	MF	molecular_function
107886154	GO:0005488	MF	binding
107886154	GO:0097159	MF	organic cyclic compound binding
107886154	GO:1901363	MF	heterocyclic compound binding
107886154	GO:0000988	MF	transcription factor activity, protein binding
107886154	GO:0000989	MF	transcription factor activity, transcription factor binding
107886154	GO:0140110	MF	transcription regulator activity
107886157	GO:0016788	MF	hydrolase activity, acting on ester bonds
107886157	GO:0003674	MF	molecular_function
107886157	GO:0003824	MF	catalytic activity
107886157	GO:0016787	MF	hydrolase activity
107886158	GO:0006468	BP	protein phosphorylation
107886158	GO:0008152	BP	metabolic process
107886158	GO:0006464	BP	cellular protein modification process
107886158	GO:0006793	BP	phosphorus metabolic process
107886158	GO:0006796	BP	phosphate-containing compound metabolic process
107886158	GO:0006807	BP	nitrogen compound metabolic process
107886158	GO:0008150	BP	biological_process
107886158	GO:0009987	BP	cellular process
107886158	GO:0016310	BP	phosphorylation
107886158	GO:0019538	BP	protein metabolic process
107886158	GO:0036211	BP	protein modification process
107886158	GO:0043170	BP	macromolecule metabolic process
107886158	GO:0043412	BP	macromolecule modification
107886158	GO:0044237	BP	cellular metabolic process
[truncated: 753,703+ more rows]

## Sheet: GO ID
gene_id	ko_id	ko_name	ko_description
107936969	--	--	--
121231841	K13342	PEX5	peroxin-5
107939228	K13519	LPT1	lysophospholipid acyltransferase
107936994	--	--	--
107936957	--	--	--
107936949	--	--	--
107939216	--	--	--
107939219	--	--	--
107939224	--	--	--
107939223	K13114	PNN	pinin
121207274	--	--	--
107939226	--	--	--
107939225	K10355	ACTF	actin, other eukaryote
107936989	K00416	QCR6	ubiquinol-cytochrome c reductase subunit 6
107939229	--	--	--
107936966	--	--	--
107936988	--	--	--
107936970	--	--	--
107936964	--	--	--
107936992	K18752	TNPO1	transportin-1
107936976	--	--	--
107936978	--	--	--
107936977	--	--	--
107936971	K03094	SKP1	S-phase kinase-associated protein 1
107936972	K03094	SKP1	S-phase kinase-associated protein 1
107936975	--	--	--
107936990	--	--	--
107936997	--	--	--
107936991	--	--	--
107936961	--	--	--
107936944	--	--	--
107936959	--	--	--
107936974	--	--	--
107936953	--	--	--
107936973	--	--	--
107936958	--	--	--
107937004	--	--	--
107936995	--	--	--
107936956	--	--	--
107936960	--	--	--
107937000	K00801	FDFT1	farnesyl-diphosphate farnesyltransferase
107936963	--	--	--
107936985	K11498	CENPE	centromeric protein E
107936962	--	--	--
107936950	K02154	ATPeV0A	V-type H+-transporting ATPase subunit a
107936945	--	--	--
107936946	--	--	--
107937003	K13998	DHFR-TS	dihydrofolate reductase / thymidylate synthase
107936948	K02975	RP-S25e	small subunit ribosomal protein S25e
107936955	--	--	--
107936954	K15397	KCS	3-ketoacyl-CoA synthase
121230917	K15397	KCS	3-ketoacyl-CoA synthase
107928804	K15397	KCS	3-ketoacyl-CoA synthase
107944168	--	--	--
121231885	--	--	--
121231887	--	--	--
121231890	--	--	--
121231893	--	--	--
107928832	--	--	--
107928907	--	--	--
107944298	--	--	--
107944299	--	--	--
121231906	--	--	--
107943303	K14498	SNRK2	serine/threonine-protein kinase SRK2
107943306	--	--	--
107943305	--	--	--
107943308	--	--	--
107943304	--	--	--
121203406	--	--	--
107928855	--	--	--
107934125	--	--	--
107934160	--	--	--
107934122	--	--	--
107934156	--	--	--
107934103	--	--	--
107934126	--	--	--
107934109	--	--	--
107934151	--	--	--
107934110	K00753	E2.4.1.214	glycoprotein 3-alpha-L-fucosyltransferase
107934117	--	--	--
107934165	--	--	--
107934105	K02960	RP-S16e	small subunit ribosomal protein S16e
121231932	--	--	--
107934164	--	--	--
107934143	K01110	PTEN	phosphatidylinositol-3,4,5-trisphosphate 3-phosphatase and dual-specificity protein phosphatase PTEN
107934146	--	--	--
107934145	--	--	--
107934133	--	--	--
107934163	--	--	--
107934153	--	--	--
107934118	--	--	--
107934158	--	--	--
107934157	--	--	--
107934113	--	--	--
107934162	--	--	--
107934123	--	--	--
107928976	--	--	--
107934161	--	--	--
107934141	K02980	RP-S29e	small subunit ribosomal protein S29e
107934140	--	--	--
107934139	--	--	--
107934100	K12586	RRP43	exosome complex component RRP43
107934099	--	--	--
121231971	--	--	--
107934127	--	--	--
107934152	--	--	--
107934102	--	--	--
107934129	--	--	--
107934150	K07203	MTOR	serine/threonine-protein kinase mTOR
107934124	--	--	--
107934115	--	--	--
107934107	--	--	--
107934112	--	--	--
107934106	--	--	--
107934142	--	--	--
107934159	K05293	PIGU	GPI-anchor transamidase subunit U
107934147	--	--	--
107934149	--	--	--
107934148	--	--	--
107934136	--	--	--
107934135	--	--	--
107934138	--	--	--
107934114	K13648	GAUT	alpha-1,4-galacturonosyltransferase
107934119	--	--	--
107934134	--	--	--
107934154	--	--	--
107934130	--	--	--
107934116	K00430	E1.11.1.7	peroxidase
107934155	--	--	--
107934101	--	--	--
107934132	--	--	--
107934121	--	--	--
107900978	--	--	--
107900977	--	--	--
107900975	K01885	EARS	glutamyl-tRNA synthetase
107900974	K00021	HMGCR	hydroxymethylglutaryl-CoA reductase (NADPH)
107900973	--	--	--
107900972	--	--	--
107900971	--	--	--
107900970	--	--	--
107900969	--	--	--
107900967	--	--	--
107900968	--	--	--
107900966	--	--	--
107900965	--	--	--
107900273	K12859	TXNL4A	U5 snRNP protein, DIM1 family
107900964	--	--	--
107900963	--	--	--
107900114	K01915	glnA	glutamine synthetase
107901735	--	--	--
107900113	K13025	EIF4A3	ATP-dependent RNA helicase
107901734	--	--	--
107901733	--	--	--
121232073	--	--	--
121232075	--	--	--
107928792	--	--	--
121232076	--	--	--
107928865	--	--	--
121232077	K01593	DDC	aromatic-L-amino-acid/L-tryptophan decarboxylase
121203656	K01593	DDC	aromatic-L-amino-acid/L-tryptophan decarboxylase
107928911	--	--	--
107928937	--	--	--
107928851	--	--	--
107928850	--	--	--
107928807	K14487	GH3	auxin responsive GH3 gene family
121232078	K08902	psb27	photosystem II Psb27 protein
107928935	--	--	--
121232081	--	--	--
107928797	--	--	--
107928942	K10666	RNF5	E3 ubiquitin-protein ligase RNF5
107942186	K10581	UBE2O	ubiquitin-conjugating enzyme E2 O
107942190	--	--	--
107942191	--	--	--
107942185	K13459	RPS2	disease resistance protein RPS2
107942183	--	--	--
107942187	--	--	--
107942184	--	--	--
107942193	--	--	--
107944563	--	--	--
107942188	--	--	--
107942195	--	--	--
121231078	--	--	--
107961051	--	--	--
107944830	K13459	RPS2	disease resistance protein RPS2
107960113	K13459	RPS2	disease resistance protein RPS2
107961054	--	--	--
107961056	--	--	--
107961057	--	--	--
107961058	--	--	--
107960114	K13459	RPS2	disease resistance protein RPS2
107960115	--	--	--
107961059	--	--	--
107960116	--	--	--
107960117	--	--	--
107961512	--	--	--
107960118	--	--	--
107960119	--	--	--
107938478	--	--	--
107938468	K03028	PSMD2	26S proteasome regulatory subunit N1
107938455	--	--	--
107938481	--	--	--
107938472	--	--	--
107938471	--	--	--
107938469	K00232	E1.3.3.6	acyl-CoA oxidase
107938470	K00232	E1.3.3.6	acyl-CoA oxidase
107938453	--	--	--
107938452	--	--	--
107938457	--	--	--
107938467	--	--	--
107938454	--	--	--
107938480	--	--	--
107938477	K00411	UQCRFS1	ubiquinol-cytochrome c reductase iron-sulfur subunit
107938451	--	--	--
107938474	--	--	--
107938462	--	--	--
107938473	K12489	ACAP	Arf-GAP with coiled-coil, ANK repeat and PH domain-containing protein
107938458	K13464	JAZ	jasmonate ZIM domain-containing protein
107938482	--	--	--
107938456	--	--	--
107938463	--	--	--
107938461	--	--	--
107938465	--	--	--
107938479	--	--	--
107938464	--	--	--
107938476	--	--	--
107938475	K00162	PDHB	pyruvate dehydrogenase E1 component beta subunit
107938460	--	--	--
121232194	--	--	--
121231229	--	--	--
107905242	K13430	PBS1	serine/threonine-protein kinase PBS1
107905240	K13430	PBS1	serine/threonine-protein kinase PBS1
107905243	--	--	--
107905244	--	--	--
107905245	--	--	--
121232202	K03936	NDUFS3	NADH dehydrogenase (ubiquinone) Fe-S protein 3
121232204	K00036	G6PD	glucose-6-phosphate 1-dehydrogenase
121232205	--	--	--
107933089	--	--	--
107933109	--	--	--
107933104	--	--	--
107933082	K15188	CCNT	cyclin T
121232218	K01897	ACSL	long-chain acyl-CoA synthetase
121231245	K01897	ACSL	long-chain acyl-CoA synthetase
121232221	K01897	ACSL	long-chain acyl-CoA synthetase
107933097	--	--	--
121232225	--	--	--
121232226	--	--	--
121232227	--	--	--
121232231	--	--	--
121232232	--	--	--
121203057	--	--	--
121232234	--	--	--
121232235	--	--	--
107933047	--	--	--
121231276	--	--	--
121232240	--	--	--
121232245	--	--	--
121232246	K07517	ECI1_2	Delta3-Delta2-enoyl-CoA isomerase
107940446	K07517	ECI1_2	Delta3-Delta2-enoyl-CoA isomerase
107933076	--	--	--
121232250	--	--	--
107933115	--	--	--
107933117	K02875	RP-L14e	large subunit ribosomal protein L14e
107933118	--	--	--
121232258	--	--	--
121232261	--	--	--
121232264	--	--	--
121232265	--	--	--
121232266	--	--	--
121232271	--	--	--
121232267	--	--	--
121232273	--	--	--
107936105	--	--	--
121232276	--	--	--
121232277	K10599	PRPF19	pre-mRNA-processing factor 19
121232278	--	--	--
121232280	--	--	--
107936135	--	--	--
107936131	--	--	--
121232283	--	--	--
121232285	--	--	--
121231307	--	--	--
107936115	--	--	--
107936121	--	--	--
121203373	--	--	--
107936120	--	--	--
121232293	--	--	--
121232295	K03347	CUL1	cullin 1
121202881	--	--	--
121232309	--	--	--
107936144	--	--	--
121232320	--	--	--
121232311	--	--	--
107944498	--	--	--
107936139	K01557	FAHD1	acylpyruvate hydrolase
121232325	--	--	--
107936142	K01115	PLD1_2	phospholipase D1/2
121202850	--	--	--
107936126	--	--	--
121232339	--	--	--
121232344	--	--	--
121232346	--	--	--
121202839	--	--	--
121232349	--	--	--
121232350	--	--	--
107934062	--	--	--
107936134	K15042	KPNA5_6	importin subunit alpha-6/7
121232352	K03017	RPB9	DNA-directed RNA polymerase II subunit RPB9
121203439	--	--	--
107936129	K01648	ACLY	ATP citrate (pro-S)-lyase
121232359	--	--	--
121232362	--	--	--
107936108	K01692	paaF	enoyl-CoA hydratase
107936151	--	--	--
121207263	--	--	--
121207252	--	--	--
121207055	--	--	--
121232365	--	--	--
107936088	K18674	GALK2	N-acetylgalactosamine kinase
121203661	--	--	--
121203663	--	--	--
121231323	--	--	--
121203666	--	--	--
121203669	--	--	--
121203674	--	--	--
121203678	--	--	--
121203682	--	--	--
107936106	--	--	--
121203686	K04125	GA2ox	gibberellin 2beta-dioxygenase
121203689	--	--	--
121203697	--	--	--
121203703	--	--	--
121203709	--	--	--
107944279	--	--	--
121203719	--	--	--
121203720	--	--	--
121203721	K10406	KIFC2_3	kinesin family member C2/C3
121203729	--	--	--
107944610	--	--	--
121203734	--	--	--
121203742	K03541	psbR	photosystem II 10kDa protein
121203737	K03553	recA	recombination protein RecA
121203746	--	--	--
121203751	--	--	--
121203757	--	--	--
107944336	--	--	--
107944338	--	--	--
121203762	--	--	--
121203764	--	--	--
107943335	--	--	--
107943333	--	--	--
121203769	--	--	--
107943332	--	--	--
107932675	--	--	--
107943338	--	--	--
107932672	--	--	--
107932674	--	--	--
107932647	--	--	--
107932655	--	--	--
107932667	K12617	PATL1	DNA topoisomerase 2-associated protein PAT1
107932668	--	--	--
107932660	--	--	--
107932634	K03016	RPABC3	DNA-directed RNA polymerases I, II, and III subunit RPABC3
107932687	K14325	RNPS1	RNA-binding protein with serine-rich domain 1
107932680	--	--	--
107932683	--	--	--
107932684	--	--	--
121203991	--	--	--
107932689	--	--	--
107932666	--	--	--
121204032	--	--	--
107932643	--	--	--
107932693	K15631	ABA3	molybdenum cofactor sulfurtransferase
107913465	K23145	S8H	scopoletin 8-hydroxylase
107932646	K23145	S8H	scopoletin 8-hydroxylase
107932644	K23145	S8H	scopoletin 8-hydroxylase
107932661	K23145	S8H	scopoletin 8-hydroxylase
107932664	K23145	S8H	scopoletin 8-hydroxylase
107932665	--	--	--
107932649	--	--	--
107932639	--	--	--
107932640	K23145	S8H	scopoletin 8-hydroxylase
107932663	K23145	S8H	scopoletin 8-hydroxylase
107932662	K23145	S8H	scopoletin 8-hydroxylase
107932682	--	--	--
107932688	K02113	ATPF1D	F-type H+-transporting ATPase subunit delta
107932671	--	--	--
107932677	K11517	HAO	(S)-2-hydroxy-acid oxidase
107932678	--	--	--
107932676	K11517	HAO	(S)-2-hydroxy-acid oxidase
107936185	--	--	--
107932638	--	--	--
107932650	K14509	ETR	ethylene receptor
107932670	K14509	ETR	ethylene receptor
107932691	--	--	--
107932656	K01213	E3.2.1.67	galacturan 1,4-alpha-galacturonidase
107932690	--	--	--
107932679	--	--	--
107899630	--	--	--
107899629	K04125	GA2ox	gibberellin 2beta-dioxygenase
107899628	--	--	--
107898275	--	--	--
107899627	--	--	--
107899625	--	--	--
107899624	--	--	--
107899623	--	--	--
107898274	--	--	--
121231581	--	--	--
121231597	--	--	--
107899622	--	--	--
107898269	--	--	--
107899621	--	--	--
107933879	--	--	--
107933875	--	--	--
121204464	--	--	--
107933880	--	--	--
107933911	--	--	--
107933902	--	--	--
107933922	--	--	--
107933927	K10580	UBE2N	ubiquitin-conjugating enzyme E2 N
107933926	K01836	PGM3	phosphoacetylglucosamine mutase
107933930	K17725	ETHE1	sulfur dioxygenase
107933925	--	--	--
107933924	--	--	--
107933874	--	--	--
107933884	--	--	--
107933904	--	--	--
107933872	--	--	--
107933873	--	--	--
107933885	--	--	--
107933907	--	--	--
121204497	--	--	--
121204498	--	--	--
107933908	--	--	--
121204499	--	--	--
107933900	--	--	--
107933877	--	--	--
107933887	--	--	--
107933888	K13459	RPS2	disease resistance protein RPS2
107887262	K03020	RPAC2	DNA-directed RNA polymerases I and III subunit RPAC2
107933890	--	--	--
107933892	K13459	RPS2	disease resistance protein RPS2
107933933	K13459	RPS2	disease resistance protein RPS2
107933893	--	--	--
107933905	K13459	RPS2	disease resistance protein RPS2
107933914	--	--	--
107933912	K13459	RPS2	disease resistance protein RPS2
107933895	K13459	RPS2	disease resistance protein RPS2
107933896	--	--	--
107933906	--	--	--
107933929	--	--	--
107933932	K01866	YARS	tyrosyl-tRNA synthetase
107933897	--	--	--
107933878	--	--	--
107933898	--	--	--
107933920	--	--	--
107933921	--	--	--
121204519	--	--	--
107933899	K12450	RHM	UDP-glucose 4,6-dehydratase
107933917	K12450	RHM	UDP-glucose 4,6-dehydratase
107933871	--	--	--
107933918	K16055	TPS	trehalose 6-phosphate synthase/phosphatase
107939109	--	--	--
121204525	K11414	SIRT4	NAD+-dependent protein deacetylase sirtuin 4
107939110	--	--	--
121204526	--	--	--
107939114	--	--	--
107939115	--	--	--
107939116	--	--	--
107939112	--	--	--
121204532	--	--	--
107939106	--	--	--
107939113	--	--	--
121204546	--	--	--
107939107	K00858	ppnK	NAD+ kinase
107939108	--	--	--
121204550	--	--	--
121204552	--	--	--
107939120	--	--	--
107939119	--	--	--
107938287	--	--	--
121203385	--	--	--
107938280	K02871	RP-L13	large subunit ribosomal protein L13
107938278	--	--	--
107938288	--	--	--
107938281	--	--	--
107940615	--	--	--
107940617	--	--	--
107940616	--	--	--
107940620	--	--	--
107940613	--	--	--
107940619	--	--	--
107940608	--	--	--
107940618	--	--	--
107940614	--	--	--
107940607	--	--	--
121204564	K13420	FLS2	LRR receptor-like serine/threonine-protein kinase FLS2
107934674	K13420	FLS2	LRR receptor-like serine/threonine-protein kinase FLS2
107934673	--	--	--
107934677	--	--	--
121206259	--	--	--
107934689	--	--	--
121207677	--	--	--
107934672	--	--	--
107934649	--	--	--
107934651	--	--	--
121203277	--	--	--
107934652	--	--	--
107934682	K10956	SEC61A	protein transport protein SEC61 subunit alpha
107934648	--	--	--
107934659	--	--	--
107934657	--	--	--
107917215	--	--	--
107917868	--	--	--
107917216	K03504	POLD3	DNA polymerase delta subunit 3
107918036	K01307	GGH	gamma-glutamyl hydrolase
107917217	--	--	--
107917114	K01307	GGH	gamma-glutamyl hydrolase
107917219	--	--	--
121206416	--	--	--
121204610	--	--	--
107956207	--	--	--
107954842	--	--	--
121206478	--	--	--
107956208	--	--	--
107956209	--	--	--
121204612	--	--	--
107954844	--	--	--
107954845	--	--	--
107956773	--	--	--
107954846	--	--	--
107933061	--	--	--
121202985	--	--	--
121204616	--	--	--
107944154	--	--	--
107916801	--	--	--
107917996	K10884	XRCC6	ATP-dependent DNA helicase 2 subunit 1
107916791	--	--	--
107917086	--	--	--
107917813	--	--	--
107916719	--	--	--
121204624	--	--	--
107917604	--	--	--
107917213	--	--	--
121204626	--	--	--
107917211	--	--	--
121204630	--	--	--
107932786	K11996	MOCS3	adenylyltransferase and sulfurtransferase
107917889	--	--	--
107917910	--	--	--
107916587	--	--	--
107917628	--	--	--
121203317	K07374	TUBA	tubulin alpha
121204637	--	--	--
107916781	--	--	--
107917781	K03353	APC6	anaphase-promoting complex subunit 6
107917783	--	--	--
107917784	--	--	--
107917782	K03843	ALG2	alpha-1,3/alpha-1,6-mannosyltransferase
107916924	--	--	--
107917100	--	--	--
107917927	--	--	--
107918084	--	--	--
107917800	--	--	--
107916715	K08073	PNKP	bifunctional polynucleotide phosphatase/kinase
107918043	--	--	--
107917208	--	--	--
121204662	--	--	--
107917511	--	--	--
107917207	--	--	--
107917206	--	--	--
121206744	--	--	--
107917205	--	--	--
107956495	--	--	--
107955851	--	--	--
121204669	--	--	--
121207296	--	--	--
107917204	--	--	--
121204671	--	--	--
121204674	--	--	--
121207462	--	--	--
107917688	--	--	--
121207541	--	--	--
121207565	--	--	--
121204679	--	--	--
121204682	--	--	--
107944958	K01599	hemE	uroporphyrinogen decarboxylase
121204688	--	--	--
107916952	--	--	--
107915839	--	--	--
107917198	--	--	--
107917046	--	--	--
107916921	--	--	--
107917197	K01595	ppc	phosphoenolpyruvate carboxylase
121204698	--	--	--
121207600	--	--	--
107918116	K10580	UBE2N	ubiquitin-conjugating enzyme E2 N
107918244	--	--	--
107917788	--	--	--
107917221	--	--	--
107916903	--	--	--
121204712	--	--	--
107917123	--	--	--
107917733	--	--	--
107917734	--	--	--
107917735	--	--	--
121203238	--	--	--
107916851	--	--	--
107917851	--	--	--
107917853	--	--	--
107917852	--	--	--
107917760	--	--	--
107917761	--	--	--
107917950	K00026	MDH2	malate dehydrogenase
107917736	K12741	HNRNPA1_3	heterogeneous nuclear ribonucleoprotein A1/A3
107917954	--	--	--
121204716	--	--	--
107916925	--	--	--
121206471	--	--	--
107917602	K01728	pel	pectate lyase
107917227	--	--	--
107917228	--	--	--
107916845	--	--	--
107918228	--	--	--
121207814	--	--	--
107917677	--	--	--
107917737	--	--	--
107917738	--	--	--
107916893	--	--	--
107918214	--	--	--
107917021	--	--	--
107918240	--	--	--
107917989	K00451	HGD	homogentisate 1,2-dioxygenase
107917977	--	--	--
107917073	--	--	--
107917753	--	--	--
107917231	--	--	--
107917751	--	--	--
107917750	--	--	--
107916962	--	--	--
107917654	--	--	--
107916862	--	--	--
107916869	--	--	--
107917936	--	--	--
107917754	K01955	carB	carbamoyl-phosphate synthase large subunit
107917756	--	--	--
107917755	--	--	--
121206721	--	--	--
121208131	--	--	--
121208389	--	--	--
121208117	--	--	--
121207463	--	--	--
121207788	--	--	--
107917944	K17193	UGT79B1	anthocyanidin 3-O-glucoside 2'''-O-xylosyltransferase
107917945	--	--	--
107917757	--	--	--
107916937	--	--	--
121207904	--	--	--
121203538	--	--	--
107916848	--	--	--
107917129	--	--	--
107916942	--	--	--
107917630	--	--	--
121204753	--	--	--
107917519	--	--	--
107916864	--	--	--
107917759	--	--	--
107917758	--	--	--
107918179	--	--	--
107917606	--	--	--
107917039	--	--	--
107917040	--	--	--
121204793	--	--	--
107917887	--	--	--
107916679	K00074	paaH	3-hydroxybutyryl-CoA dehydrogenase
121203487	--	--	--
107917001	--	--	--
107917697	--	--	--
107916866	--	--	--
107917232	--	--	--
107917233	--	--	--
107917234	--	--	--
107917235	--	--	--
107917237	--	--	--
121208137	--	--	--
107917238	--	--	--
107917690	--	--	--
107917239	--	--	--
121208260	K16054	DEP1	methylthioribulose 1-phosphate dehydratase / enolase-phosphatase E1
107917240	K16054	DEP1	methylthioribulose 1-phosphate dehydratase / enolase-phosphatase E1
107918035	--	--	--
107917241	--	--	--
107917870	--	--	--
107917871	--	--	--
107916906	--	--	--
107916591	--	--	--
107917553	--	--	--
107916829	--	--	--
107917794	--	--	--
107917793	--	--	--
107917243	--	--	--
107917244	--	--	--
107918023	--	--	--
121204828	--	--	--
107917247	--	--	--
121208416	--	--	--
107917248	--	--	--
121204829	--	--	--
121208449	--	--	--
107918027	K03514	PAPD5_7	non-canonical poly(A) RNA polymerase PAPD5/7
107917249	--	--	--
107917251	--	--	--
121207176	--	--	--
107917925	--	--	--
107917253	--	--	--
121207187	--	--	--
107917528	--	--	--
121206368	--	--	--
107917834	--	--	--
107941152	--	--	--
107916777	K10666	RNF5	E3 ubiquitin-protein ligase RNF5
107917588	--	--	--
107916787	--	--	--
107916769	--	--	--
107916907	--	--	--
107917255	--	--	--
121204866	--	--	--
107917955	--	--	--
107917956	--	--	--
107916854	--	--	--
107916855	--	--	--
107917257	--	--	--
121204879	--	--	--
107917985	--	--	--
107917951	--	--	--
107917814	--	--	--
107916953	--	--	--
107916874	--	--	--
107917590	--	--	--
107917608	--	--	--
107917762	--	--	--
107917763	--	--	--
107918130	--	--	--
107917764	--	--	--
121206733	--	--	--
107917699	--	--	--
107916837	--	--	--
107916815	--	--	--
107916817	--	--	--
121204891	--	--	--
107917187	--	--	--
107944503	--	--	--
121204893	K15042	KPNA5_6	importin subunit alpha-6/7
107918129	--	--	--
107917948	--	--	--
107918059	K01082	cysQ	3'(2'), 5'-bisphosphate nucleotidase
107917542	--	--	--
107917765	--	--	--
107917766	--	--	--
107917768	K00002	AKR1A1	alcohol dehydrogenase (NADP+)
107917571	--	--	--
107917132	--	--	--
107917573	--	--	--
107917098	--	--	--
107917655	--	--	--
107916870	--	--	--
107916915	--	--	--
121207829	--	--	--
107917726	--	--	--
107944196	--	--	--
107944195	--	--	--
121204928	K02871	RP-L13	large subunit ribosomal protein L13
121204929	K02871	RP-L13	large subunit ribosomal protein L13
107917722	K10357	MYO5	myosin V
121208532	K10865	MRE11	double-strand break repair protein MRE11
121204934	K08914	LHCB3	light-harvesting complex II chlorophyll a/b binding protein 3
121208534	--	--	--
121204936	--	--	--
107917769	K05391	CNGC	cyclic nucleotide gated channel, plant
121204938	K10418	DYNLL	dynein light chain LC8-type
107917844	--	--	--
121204942	--	--	--
121204943	--	--	--
107916662	K00901	dgkA	diacylglycerol kinase (ATP)
107917547	--	--	--
121207553	--	--	--
107917560	--	--	--
107943874	--	--	--
107943873	--	--	--
121204949	--	--	--
107943875	--	--	--
107943876	--	--	--
121204954	--	--	--
121204956	--	--	--
121206427	--	--	--
121206732	--	--	--
121208269	--	--	--
121204958	--	--	--
121206510	--	--	--
121206761	--	--	--
121204962	--	--	--
121208539	--	--	--
107952361	--	--	--
121203472	--	--	--
121208550	--	--	--
107916548	--	--	--
107917262	--	--	--
121208216	--	--	--
121208323	--	--	--
107951787	--	--	--
107918051	--	--	--
107917263	--	--	--
121207928	--	--	--
107917264	--	--	--
107917775	--	--	--
121204969	--	--	--
121206679	--	--	--
121207846	--	--	--
121207656	--	--	--
107917265	--	--	--
121206303	--	--	--
121207647	--	--	--
121206638	--	--	--
121207743	--	--	--
107917266	--	--	--
121204970	--	--	--
121208741	--	--	--
107916637	K13459	RPS2	disease resistance protein RPS2
107917815	K03809	wrbA	NAD(P)H dehydrogenase (quinone)
107917817	--	--	--
107918225	--	--	--
121208054	--	--	--
107916581	K14487	GH3	auxin responsive GH3 gene family
121206563	--	--	--
107917267	--	--	--
107917016	--	--	--
107916991	--	--	--
107917645	--	--	--
107918077	K14487	GH3	auxin responsive GH3 gene family
121206913	--	--	--
107916552	--	--	--
107916551	--	--	--
107917586	--	--	--
107916939	K00565	RNMT	mRNA (guanine-N7-)-methyltransferase
107917636	--	--	--
107917033	--	--	--
107916946	--	--	--
107916895	K18467	VPS29	vacuolar protein sorting-associated protein 29
121205030	K18467	VPS29	vacuolar protein sorting-associated protein 29
107916958	--	--	--
107916959	--	--	--
121207926	--	--	--
121205034	--	--	--
107916720	K15803	GERD	(-)-germacrene D synthase
121206825	--	--	--
107917667	K14183	CDN1	(+)-delta-cadinene synthase
107917008	--	--	--
107917687	K14183	CDN1	(+)-delta-cadinene synthase
107917917	--	--	--
107917785	--	--	--
107917786	K02895	RP-L24	large subunit ribosomal protein L24
107918233	K03955	NDUFAB1	NADH dehydrogenase (ubiquinone) 1 alpha/beta subcomplex 1, acyl-carrier protein
107917963	K03955	NDUFAB1	NADH dehydrogenase (ubiquinone) 1 alpha/beta subcomplex 1, acyl-carrier protein
121205069	--	--	--
107916908	--	--	--
107917940	--	--	--
107917270	--	--	--
107917271	--	--	--
107917272	--	--	--
107917627	--	--	--
107916744	K10405	KIFC1	kinesin family member C1
107917273	--	--	--
107916934	--	--	--
107917597	--	--	--
107916539	--	--	--
107917274	--	--	--
121205091	--	--	--
107917918	--	--	--
107917899	--	--	--
107917898	--	--	--
107917807	--	--	--
107917787	--	--	--
107917275	--	--	--
121208039	--	--	--
121206523	--	--	--
121206957	--	--	--
107917050	--	--	--
107917051	--	--	--
107916525	--	--	--
121207843	--	--	--
121208164	--	--	--
121206737	--	--	--
107916976	--	--	--
121209366	--	--	--
107917616	--	--	--
121206619	--	--	--
121206500	--	--	--
107917791	--	--	--
107917792	--	--	--
107917127	--	--	--
107916788	--	--	--
107917532	--	--	--
121205284	--	--	--
107917576	--	--	--
107916579	--	--	--
107916938	--	--	--
107917921	K03146	THI4	cysteine-dependent adenosine diphosphate thiazole synthase
107917922	--	--	--
107917278	--	--	--
121208308	--	--	--
121206614	--	--	--
107917279	--	--	--
107917523	--	--	--
107917593	--	--	--
107918184	--	--	--
107917620	--	--	--
121207785	--	--	--
121206348	--	--	--
107918158	--	--	--
121209437	--	--	--
121208130	--	--	--
107952951	--	--	--
107917285	--	--	--
107917976	--	--	--
107917287	--	--	--
107916622	--	--	--
107916624	K12627	LSM8	U6 snRNA-associated Sm-like protein LSm8
107918073	--	--	--
107918074	--	--	--
107917288	--	--	--
107917289	K02894	RP-L23e	large subunit ribosomal protein L23e
121208366	--	--	--
107917569	--	--	--
107917124	--	--	--
107917516	--	--	--
107917552	--	--	--
107917290	--	--	--
107916585	--	--	--
107917796	--	--	--
107917795	K02335	polA	DNA polymerase I
121206381	--	--	--
107917012	K13496	UGT73C	UDP-glucosyltransferase 73C
107917013	--	--	--
121207110	--	--	--
121207121	--	--	--
107916669	--	--	--
107918245	--	--	--
107916747	K12188	SNF8	ESCRT-II complex subunit VPS22
107916746	--	--	--
107918066	--	--	--
107918223	--	--	--
107918224	--	--	--
107917799	--	--	--
107917609	--	--	--
107917070	--	--	--
107944925	--	--	--
107917694	--	--	--
107917801	--	--	--
107918080	K13719	OTU1	ubiquitin thioesterase OTU1
107916931	--	--	--
107917802	K13412	CPK	calcium-dependent protein kinase
107917803	--	--	--
107918138	--	--	--
107917804	--	--	--
121205966	--	--	--
107917896	K02115	ATPF1G	F-type H+-transporting ATPase subunit gamma
121209575	--	--	--
107917292	--	--	--
107916819	--	--	--
107916920	K13789	GGPS	geranylgeranyl diphosphate synthase, type II
107918123	--	--	--
107917680	--	--	--
121205973	--	--	--
121205977	--	--	--
121209603	--	--	--
121205981	--	--	--
121205983	--	--	--
107917091	--	--	--
107917709	--	--	--
107916670	K00912	lpxK	tetraacyldisaccharide 4'-kinase
107916672	--	--	--
107918146	--	--	--
107918147	--	--	--
107917083	--	--	--
121206017	--	--	--
121206018	--	--	--
121206023	--	--	--
107917521	--	--	--
107944679	K00993	EPT1	ethanolaminephosphotransferase
107918169	--	--	--
107917294	K00654	SPT	serine palmitoyltransferase
107918222	K14009	BCAP31	B-cell receptor-associated protein 31
107918221	--	--	--
121206033	--	--	--
107917296	K20716	MAPKKK17_18	mitogen-activated protein kinase kinase kinase 17/18
107917808	--	--	--
107917099	--	--	--
107917809	--	--	--
121208199	--	--	--
121207858	--	--	--
107917652	--	--	--
107917297	--	--	--
107917702	--	--	--
107918212	--	--	--
107916943	--	--	--
107917812	K14190	VTC2_5	GDP-L-galactose phosphorylase
107918044	--	--	--
107918045	--	--	--
107917042	--	--	--
121209705	--	--	--
121206073	--	--	--
107918196	--	--	--
107917949	K12483	EHD1	EH domain-containing protein 1
107917856	--	--	--
107917858	--	--	--
107917859	--	--	--
107918070	--	--	--
107918072	K00981	E2.7.7.41	phosphatidate cytidylyltransferase
107917819	--	--	--
107916632	K12199	VTA1	vacuolar protein sorting-associated protein VTA1
107916882	--	--	--
121206095	--	--	--
107917854	--	--	--
107917855	K08503	SYP5	syntaxin of plants SYP5
121208005	--	--	--
107917106	--	--	--
107917820	--	--	--
107917821	--	--	--
121206111	--	--	--
107917113	--	--	--
107917822	--	--	--
107916948	--	--	--
107917941	K03714	XYLT	glycoprotein 2-beta-D-xylosyltransferase
107917832	K02995	RP-S8e	small subunit ribosomal protein S8e
107917831	--	--	--
107917833	--	--	--
121206134	--	--	--
107916561	--	--	--
107917825	--	--	--
107917826	--	--	--
107917827	K14411	MSI	RNA-binding protein Musashi
107917299	--	--	--
107918163	--	--	--
107917828	--	--	--
107917829	--	--	--
107916858	--	--	--
121207544	--	--	--
107917893	--	--	--
107918172	K14007	SEC24	protein transport protein SEC24
121206150	--	--	--
121209750	--	--	--
121209734	--	--	--
121209742	--	--	--
121206154	--	--	--
107921319	--	--	--
107892082	--	--	--
121207690	--	--	--
107892700	--	--	--
107892080	--	--	--
121206354	--	--	--
121207723	--	--	--
107892079	--	--	--
107892698	--	--	--
121206160	--	--	--
107918227	--	--	--
121206531	--	--	--
121208014	--	--	--
121206661	--	--	--
107916896	--	--	--
121208434	--	--	--
121208100	--	--	--
121208435	--	--	--
121207756	--	--	--
107917305	--	--	--
107916999	--	--	--
107917304	--	--	--
107917303	--	--	--
121207363	--	--	--
107917841	--	--	--
107917302	--	--	--
107917840	K00640	cysE	serine O-acetyltransferase
121207649	--	--	--
107917301	--	--	--
107917300	--	--	--
107916794	--	--	--
121209811	--	--	--
107916868	K02946	RP-S10	small subunit ribosomal protein S10
107917839	K01051	E3.1.1.11	pectinesterase
107917838	--	--	--
107917837	--	--	--
107917836	--	--	--
107916827	--	--	--
107917587	--	--	--
107917149	--	--	--
107918219	--	--	--
107917998	--	--	--
107917999	--	--	--
121206448	--	--	--
107947644	--	--	--
121206172	--	--	--
121209814	--	--	--
107931524	--	--	--
121208374	--	--	--
107917843	--	--	--
107917892	--	--	--
121207132	--	--	--
121207143	--	--	--
121207066	--	--	--
107917891	--	--	--
107952991	--	--	--
107952989	--	--	--
107952988	K01148	PARN	poly(A)-specific ribonuclease
107952987	--	--	--
107956485	--	--	--
107952986	--	--	--
107921430	--	--	--
121206183	--	--	--
107922044	--	--	--
121203018	--	--	--
107918220	--	--	--
107916923	--	--	--
107916609	--	--	--
107917846	--	--	--
107917849	--	--	--
107917850	--	--	--
121206935	--	--	--
107917306	--	--	--
107888162	K03027	RPAC1	DNA-directed RNA polymerases I and III subunit RPAC1
107888173	--	--	--
107955826	--	--	--
107888183	--	--	--
107888195	--	--	--
107888217	K12863	CWC15	protein CWC15
107888203	--	--	--
121206211	--	--	--
107888227	--	--	--
107944620	K00787	FDPS	farnesyl diphosphate synthase
107944618	--	--	--
121206214	K04079	HSP90A	molecular chaperone HtpG
121206217	--	--	--
121206215	--	--	--
107922094	--	--	--
107922068	K10406	KIFC2_3	kinesin family member C2/C3
121206218	K10406	KIFC2_3	kinesin family member C2/C3
121208443	--	--	--
107922201	K00876	udk	uridine kinase
121206424	--	--	--
107918086	--	--	--
107918085	--	--	--
121206226	--	--	--
121206225	--	--	--
107917585	--	--	--
107916911	--	--	--
121207916	--	--	--
121207385	--	--	--
107917323	--	--	--
107917010	--	--	--
107917555	K13448	CML	calcium-binding protein CML
107917319	--	--	--
121207681	--	--	--
107917316	--	--	--
107917315	--	--	--
121209909	--	--	--
107917685	--	--	--
121207851	--	--	--
107917312	--	--	--
107917311	--	--	--
107917537	--	--	--
121207571	--	--	--
121206246	--	--	--
107916878	K09487	HSP90B	heat shock protein 90kDa beta
107917847	--	--	--
121207913	--	--	--
121206585	--	--	--
121206689	--	--	--
107916873	--	--	--
121207591	--	--	--
121206814	--	--	--
121208285	--	--	--
107947890	--	--	--
121208378	--	--	--
121206503	--	--	--
121227867	--	--	--
121207551	--	--	--
121208317	--	--	--
121206698	--	--	--
121206338	--	--	--
121228844	--	--	--
107917320	--	--	--
107918065	--	--	--
107917545	--	--	--
107916865	--	--	--
107916628	--	--	--
107917530	--	--	--
107917015	--	--	--
107943356	--	--	--
107917676	--	--	--
107917663	--	--	--
107917069	--	--	--
107917321	--	--	--
121203282	--	--	--
121228860	--	--	--
121228863	--	--	--
121207852	--	--	--
121228869	--	--	--
121228873	--	--	--
107916989	--	--	--
121207535	--	--	--
121208355	--	--	--
107918195	K05288	PIGO	GPI ethanolamine phosphate transferase 3 subunit O
107921149	K14488	SAUR	SAUR family protein
107920963	--	--	--
121206573	--	--	--
107917117	--	--	--
107917329	--	--	--
121208051	--	--	--
107917154	--	--	--
107917865	--	--	--
107917328	--	--	--
107918246	--	--	--
107917682	--	--	--
107917864	K00927	PGK	phosphoglycerate kinase
107917863	K00927	PGK	phosphoglycerate kinase
107917327	--	--	--
107917009	--	--	--
107917326	--	--	--
107917546	--	--	--
107917549	--	--	--
121228925	--	--	--
107921860	--	--	--
107917049	--	--	--
107916985	--	--	--
107916933	--	--	--
107917536	--	--	--
121207022	--	--	--
121207230	--	--	--
121207241	--	--	--
121210141	--	--	--
107921133	--	--	--
121229057	--	--	--
121206590	--	--	--
107935040	--	--	--
107921394	--	--	--
121229075	K02966	RP-S19e	small subunit ribosomal protein S19e
121229093	--	--	--
121229100	--	--	--
121229134	K00134	GAPDH	glyceraldehyde 3-phosphate dehydrogenase (phosphorylating)
121208399	--	--	--
121208224	--	--	--
121206836	--	--	--
121207352	--	--	--
121207989	--	--	--
107916770	--	--	--
121210240	--	--	--
107917093	--	--	--
107917062	--	--	--
107916901	--	--	--
107916880	--	--	--
107917894	--	--	--
107917895	--	--	--
107916816	--	--	--
121208211	--	--	--
107916978	--	--	--
121208384	--	--	--
107917567	--	--	--
107918108	--	--	--
121210544	--	--	--
107916796	--	--	--
121229309	--	--	--
121229321	--	--	--
107916619	--	--	--
107917339	K03094	SKP1	S-phase kinase-associated protein 1
107917659	--	--	--
107917888	K17761	SSADH	succinate-semialdehyde dehydrogenase, mitochondrial
107916812	K04121	E4.2.3.19	ent-kaurene synthase
121229411	--	--	--
121206707	--	--	--
121210791	--	--	--
107916930	--	--	--
107917886	K01937	pyrG	CTP synthase
107944442	--	--	--
107917336	--	--	--
107917884	K09291	TPR	nucleoprotein TPR
121207842	--	--	--
107916831	--	--	--
121210813	--	--	--
107917882	K01246	tag	DNA-3-methyladenine glycosylase I
107917335	--	--	--
107937033	K12881	THOC4	THO complex subunit 4
107937030	--	--	--
107937029	--	--	--
107916826	K01113	phoD	alkaline phosphatase D
107917059	--	--	--
107916808	--	--	--
107917867	--	--	--
121229639	--	--	--
107916785	--	--	--
107917912	--	--	--
107917869	--	--	--
121207640	--	--	--
121208379	--	--	--
121207556	--	--	--
107917874	--	--	--
107917873	--	--	--
121230273	--	--	--
107918229	--	--	--
107917103	--	--	--
107916580	--	--	--
121206528	--	--	--
107917877	--	--	--
107917879	--	--	--
107916636	K12666	OST1	oligosaccharyltransferase complex subunit alpha (ribophorin I)
107917330	--	--	--
107917332	--	--	--
107917881	K08852	ERN1	serine/threonine-protein kinase/endoribonuclease IRE1
107917007	K05298	GAPA	glyceraldehyde-3-phosphate dehydrogenase (NADP+) (phosphorylating)
107916683	--	--	--
107917145	--	--	--
121230599	--	--	--
121210842	K12666	OST1	oligosaccharyltransferase complex subunit alpha (ribophorin I)
107945237	--	--	--
107945238	--	--	--
107947431	--	--	--
107945241	--	--	--
107945240	--	--	--
107945242	--	--	--
107945243	K12472	EPS15	epidermal growth factor receptor substrate 15
107940944	--	--	--
107945244	--	--	--
107947432	K05894	OPR	12-oxophytodienoic acid reductase
121230781	--	--	--
121230792	--	--	--
121230823	--	--	--
121230803	--	--	--
121230851	--	--	--
121230888	K02635	petB	cytochrome b6
107921420	--	--	--
121230977	--	--	--
107921365	--	--	--
121231384	--	--	--
121231485	--	--	--
107917961	--	--	--
107918009	--	--	--
107917962	K03781	katE	catalase
121231830	--	--	--
107892174	--	--	--
121231864	--	--	--
107922258	--	--	--
107922261	K11088	SNRPD3	small nuclear ribonucleoprotein D3
107917512	K00721	DPM1	dolichol-phosphate mannosyltransferase
107918201	--	--	--
107917529	--	--	--
107918001	--	--	--
107917371	--	--	--
121232009	--	--	--
107916910	--	--	--
107917964	--	--	--
107917366	--	--	--
107917367	--	--	--
107917369	--	--	--
107922064	--	--	--
107917966	--	--	--
121210924	--	--	--
107917679	--	--	--
107917969	--	--	--
121232166	--	--	--
107916935	--	--	--
107916897	--	--	--
107917518	--	--	--
107917112	--	--	--
107918000	--	--	--
107917971	--	--	--
107917375	--	--	--
107917128	--	--	--
107917672	--	--	--
107916634	--	--	--
107916834	K10526	OPCL1	OPC-8:0 CoA ligase 1
107917975	--	--	--
121203865	--	--	--
107918101	K00121	frmA	S-(hydroxymethyl)glutathione dehydrogenase / alcohol dehydrogenase
107917978	--	--	--
121208012	--	--	--
107916611	--	--	--
107917622	--	--	--
107917980	--	--	--
107918106	--	--	--
121208403	--	--	--
121207543	--	--	--
121208393	--	--	--
121204513	--	--	--
107917982	--	--	--
107917377	--	--	--
107917378	--	--	--
121202971	--	--	--
121204538	K01115	PLD1_2	phospholipase D1/2
121203433	--	--	--
107917984	K02147	ATPeV1B	V-type H+-transporting ATPase subunit B
107916523	--	--	--
121210982	--	--	--
107917986	K03231	EEF1A	elongation factor 1-alpha
107917987	--	--	--
107916762	--	--	--
107916761	--	--	--
121208247	--	--	--
107917990	--	--	--
121204710	--	--	--
107917160	--	--	--
121204718	--	--	--
107917991	--	--	--
121210998	--	--	--
107916795	--	--	--
107917089	--	--	--
107917994	--	--	--
107917992	--	--	--
107917995	K18468	VPS35	vacuolar protein sorting-associated protein 35
121204902	--	--	--
107918132	K09487	HSP90B	heat shock protein 90kDa beta
107917578	--	--	--
107917958	--	--	--
107917959	--	--	--
107917960	--	--	--
107917161	--	--	--
121207077	--	--	--
121205059	K12173	BRE	BRCA1-A complex subunit BRE
107917952	K07375	TUBB	tubulin beta
121205080	--	--	--
107917173	--	--	--
107916945	--	--	--
121205395	--	--	--
107917171	--	--	--
107917148	--	--	--
121205796	--	--	--
107916789	--	--	--
107917540	K14488	SAUR	SAUR family protein
107916740	--	--	--
107917957	--	--	--
107916802	--	--	--
107917364	--	--	--
107917386	--	--	--
107917385	--	--	--
107917637	--	--	--
107916568	--	--	--
107916569	--	--	--
121206167	--	--	--
121207545	--	--	--
121211140	--	--	--
107918011	K14486	K14486	auxin response factor
107918012	--	--	--
121230916	--	--	--
121202977	--	--	--
121206946	--	--	--
121208228	--	--	--
107918008	--	--	--
107918007	--	--	--
107916956	--	--	--
107918013	--	--	--
107918004	--	--	--
107918002	--	--	--
121211181	--	--	--
121207563	--	--	--
107917566	--	--	--
121207576	--	--	--
107963463	--	--	--
107962143	K10756	RFC3_5	replication factor C subunit 3/5
121208204	--	--	--
107962144	--	--	--
121206724	--	--	--
121206359	--	--	--
121206781	--	--	--
121207666	--	--	--
121207853	--	--	--
121208351	--	--	--
107917109	--	--	--
107917641	--	--	--
107917527	--	--	--
121208236	--	--	--
121219581	K02154	ATPeV0A	V-type H+-transporting ATPase subunit a
107922337	K03139	TFIIF2	transcription initiation factor TFIIF subunit beta
121207702	--	--	--
121211224	--	--	--
121219600	--	--	--
107943868	--	--	--
121211246	--	--	--
107916540	--	--	--
121206757	--	--	--
121207574	--	--	--
107917563	K00279	CKX	cytokinin dehydrogenase
107918005	K10688	UBE2W	ubiquitin-conjugating enzyme E2 W
107916966	--	--	--
121219849	--	--	--
107918087	--	--	--
107918088	--	--	--
121206708	--	--	--
107918014	--	--	--
107918016	K02725	PSMA1	20S proteasome subunit alpha 6
107918015	--	--	--
107918019	--	--	--
107916578	--	--	--
107916877	--	--	--
121219987	--	--	--
121208381	--	--	--
121206764	--	--	--
121206422	--	--	--
121206333	--	--	--
107917387	--	--	--
121207418	--	--	--
107917150	--	--	--
107963584	--	--	--
107962890	--	--	--
107962889	--	--	--
121220051	--	--	--
107963583	--	--	--
121207978	--	--	--
121211294	--	--	--
107917905	--	--	--
107917907	K02899	RP-L27	large subunit ribosomal protein L27
107916922	--	--	--
107917904	--	--	--
107917615	--	--	--
107917596	K13447	RBOH	respiratory burst oxidase
121211319	--	--	--
107918028	K01810	GPI	glucose-6-phosphate isomerase
107917550	--	--	--
107918029	--	--	--
121208075	--	--	--
121220980	--	--	--
121220982	--	--	--
121206725	--	--	--
121207957	--	--	--
107918049	--	--	--
107917619	--	--	--
107916653	--	--	--
107916654	--	--	--
107916743	--	--	--
107918047	--	--	--
121207557	--	--	--
107917393	--	--	--
107917391	--	--	--
107918041	--	--	--
107916783	--	--	--
107918040	--	--	--
107918039	--	--	--
107916641	K13510	LPCAT1_2	lysophosphatidylcholine acyltransferase / lyso-PAF acetyltransferase
121222009	--	--	--
107918034	K10666	RNF5	E3 ubiquitin-protein ligase RNF5
107916600	--	--	--
107917626	--	--	--
107916822	--	--	--
121211342	--	--	--
107916798	--	--	--
107917390	--	--	--
121206756	--	--	--
107917389	--	--	--
107918032	--	--	--
107917649	--	--	--
107918031	--	--	--
107918030	--	--	--
121211389	--	--	--
121211419	--	--	--
107917698	--	--	--
121212509	--	--	--
121211445	--	--	--
121228289	--	--	--
107916889	--	--	--
107917090	--	--	--
107918055	--	--	--
107918053	--	--	--
121224376	--	--	--
121224463	--	--	--
121224474	K13422	MYC2	transcription factor MYC2
107916582	--	--	--
107918064	--	--	--
107916974	--	--	--
107917087	K14499	BKI1	BRI1 kinase inhibitor 1
107918061	--	--	--
121206731	--	--	--
121207920	--	--	--
121206396	--	--	--
107918155	--	--	--
107917400	--	--	--
121207911	--	--	--
107917399	--	--	--
107918058	K08911	LHCA5	light-harvesting complex I chlorophyll a/b binding protein 5
107918057	--	--	--
107917032	--	--	--
107916876	--	--	--
121207341	--	--	--
107917538	K01176	AMY	alpha-amylase
121211850	K01176	AMY	alpha-amylase
107918249	--	--	--
121206549	--	--	--
107916998	--	--	--
107917589	--	--	--
121212003	--	--	--
107892802	--	--	--
107892397	--	--	--
107892395	K03129	TAF4	transcription initiation factor TFIID subunit 4
107918067	--	--	--
121207088	--	--	--
121212130	--	--	--
107917404	--	--	--
107917110	--	--	--
107918069	--	--	--
121208095	--	--	--
121206712	--	--	--
121208311	--	--	--
107917517	--	--	--
107916980	K14505	CYCD3	cyclin D3, plant
121207960	--	--	--
121207838	--	--	--
107918075	--	--	--
107918076	--	--	--
107917406	--	--	--
107917407	--	--	--
121206676	--	--	--
107918133	--	--	--
121208320	--	--	--
107917408	--	--	--
121207817	--	--	--
121223002	--	--	--
107918171	--	--	--
107917343	--	--	--
107917911	--	--	--
107917342	--	--	--
107917664	K02922	RP-L37e	large subunit ribosomal protein L37e
121206483	--	--	--
121206350	--	--	--
121208217	--	--	--
121206525	--	--	--
121220201	--	--	--
121208190	--	--	--
107917111	--	--	--
121208326	--	--	--
121207990	--	--	--
121206308	--	--	--
107917920	K13126	PABPC	polyadenylate-binding protein
121208334	--	--	--
121207740	--	--	--
121208120	--	--	--
121206596	--	--	--
121206591	--	--	--
121208218	--	--	--
121206634	--	--	--
121208182	--	--	--
107888201	--	--	--
107941068	--	--	--
121207707	--	--	--
121206690	--	--	--
121206551	--	--	--
121206562	--	--	--
121206520	--	--	--
121206660	--	--	--
121207761	--	--	--
121206666	--	--	--
121207826	--	--	--
107917557	--	--	--
107916547	--	--	--
121228150	--	--	--
121206740	--	--	--
121206548	--	--	--
107918082	--	--	--
121206587	--	--	--
121223814	--	--	--
121227859	--	--	--
121206662	--	--	--
121208397	--	--	--
121208369	--	--	--
121207673	--	--	--
121206463	--	--	--
121208138	--	--	--
107944893	--	--	--
107917411	--	--	--
121206269	--	--	--
121206261	--	--	--
107918090	--	--	--
121212336	--	--	--
107917063	--	--	--
121208195	--	--	--
121206648	--	--	--
121206680	--	--	--
121206522	--	--	--
121207507	--	--	--
121206691	--	--	--
121208004	--	--	--
121227857	--	--	--
121208428	--	--	--
107917005	--	--	--
121207549	--	--	--
107916620	--	--	--
121206324	--	--	--
121206559	--	--	--
121207687	--	--	--
121207650	--	--	--
121208436	--	--	--
121206604	--	--	--
107917126	--	--	--
107917350	--	--	--
107917565	--	--	--
107916792	--	--	--
107916700	--	--	--
121207670	--	--	--
107917939	K12373	HEXA_B	hexosaminidase
121208129	--	--	--
121228160	--	--	--
107917349	--	--	--
107916957	--	--	--
107917973	K00602	purH	phosphoribosylaminoimidazolecarboxamide formyltransferase / IMP cyclohydrolase
107916766	K00511	SQLE	squalene monooxygenase
107917139	K18442	ARFGEF	brefeldin A-inhibited guanine nucleotide-exchange protein
107917348	--	--	--
107917665	K01762	ACS	1-aminocyclopropane-1-carboxylate synthase
121206460	--	--	--
107917347	--	--	--
107917346	--	--	--
107917916	--	--	--
107916977	--	--	--
107918253	--	--	--
107916884	--	--	--
121228164	--	--	--
121206337	--	--	--
107916595	--	--	--
107917541	--	--	--
107916850	--	--	--
121228175	--	--	--
107917116	K15728	LPIN	phosphatidate phosphatase LPIN
121228172	--	--	--
107916709	--	--	--
121206979	--	--	--
107917354	--	--	--
121223056	--	--	--
107917929	--	--	--
107916710	--	--	--
107917930	--	--	--
121223130	--	--	--
121223146	--	--	--
107917935	K02492	hemA	glutamyl-tRNA reductase
107917515	--	--	--
107917355	--	--	--
121223236	--	--	--
107917356	K02957	RP-S15Ae	small subunit ribosomal protein S15Ae
107917931	--	--	--
121223309	--	--	--
107916852	--	--	--
107918142	--	--	--
107918135	--	--	--
107916983	--	--	--
107916559	--	--	--
107917534	--	--	--
107916969	--	--	--
107916947	--	--	--
107918165	--	--	--
121206726	--	--	--
121207825	--	--	--
121207930	--	--	--
121207593	--	--	--
107918188	--	--	--
107916528	--	--	--
121207664	--	--	--
121208420	--	--	--
121212468	--	--	--
121208069	--	--	--
107917417	--	--	--
107917357	--	--	--
107917932	--	--	--
121212503	--	--	--
121223617	--	--	--
107916811	--	--	--
107917634	--	--	--
121223660	--	--	--
121223666	--	--	--
121223668	K00412	CYTB	ubiquinol-cytochrome c reductase cytochrome b subunit
107917933	K02954	RP-S14	small subunit ribosomal protein S14
121208053	--	--	--
107917934	K01755	argH	argininosuccinate lyase
121207496	--	--	--
121207769	--	--	--
107894331	--	--	--
107895012	--	--	--
107895013	--	--	--
121206457	--	--	--
121207832	--	--	--
121208365	--	--	--
107918134	--	--	--
121208370	--	--	--
121206302	--	--	--
121206537	--	--	--
121206519	--	--	--
121208385	--	--	--
121207614	--	--	--
107917082	--	--	--
121212548	--	--	--
121208427	--	--	--
121206593	--	--	--
107944748	K06634	CCNH	cyclin H
121207694	--	--	--
107917136	--	--	--
121228157	--	--	--
121207319	--	--	--
107917170	--	--	--
107917900	--	--	--
121216032	--	--	--
107916543	K01514	PRUNE	exopolyphosphatase
121206342	--	--	--
121223763	--	--	--
121207208	--	--	--
121207999	--	--	--
121208185	--	--	--
121207810	--	--	--
121206631	--	--	--
121208413	--	--	--
107917777	--	--	--
121207622	--	--	--
121208344	--	--	--
121206730	--	--	--
121208193	--	--	--
121208327	--	--	--
107917942	--	--	--
107918248	--	--	--
121206371	--	--	--
121208342	--	--	--
121207539	--	--	--
121206641	--	--	--
121208135	--	--	--
121206430	--	--	--
121206431	--	--	--
121223799	--	--	--
107941998	--	--	--
121206968	--	--	--
121227844	--	--	--
121207803	--	--	--
121207555	--	--	--
121206719	--	--	--
121206434	--	--	--
107917420	--	--	--
121208020	--	--	--
107916871	--	--	--
121206602	--	--	--
121207847	--	--	--
121208359	--	--	--
107942613	K10683	BARD1	BRCA1-associated RING domain protein 1
107942614	--	--	--
107918126	--	--	--
121208043	--	--	--
121208046	--	--	--
121208388	--	--	--
121208188	--	--	--
121227884	--	--	--
121206606	--	--	--
121208173	--	--	--
107917045	--	--	--
121208048	--	--	--
121208348	--	--	--
107917079	--	--	--
107922446	--	--	--
121207771	--	--	--
107963162	--	--	--
121207538	--	--	--
107962241	--	--	--
107963481	--	--	--
107962242	--	--	--
107962243	--	--	--
121206625	--	--	--
107920922	--	--	--
107921968	--	--	--
121208299	--	--	--
121208181	--	--	--
107918136	K06617	E2.4.1.82	raffinose synthase
107918137	K08770	UBC	ubiquitin C
107917421	--	--	--
107917422	--	--	--
121206470	--	--	--
121206713	--	--	--
121206902	--	--	--
121206361	--	--	--
107921220	--	--	--
107922017	--	--	--
107917362	--	--	--
107917360	--	--	--
107917359	--	--	--
107918206	K10843	ERCC3	DNA excision repair protein ERCC-3
121207577	--	--	--
107916784	--	--	--
107918156	K05643	ABCA3	ATP-binding cassette, subfamily A (ABC1), member 3
121207934	--	--	--
107918154	--	--	--
121208438	--	--	--
107918152	K03124	TFIIB	transcription initiation factor TFIIB
107916722	--	--	--
107918150	--	--	--
121208433	--	--	--
107918149	--	--	--
107918148	K00021	HMGCR	hydroxymethylglutaryl-CoA reductase (NADPH)
121228043	--	--	--
107918182	--	--	--
107918144	K02957	RP-S15Ae	small subunit ribosomal protein S15Ae
107918143	--	--	--
107918157	--	--	--
107917424	--	--	--
121228063	--	--	--
107918161	--	--	--
107918162	--	--	--
121207011	--	--	--
107917426	--	--	--
121206420	--	--	--
121206314	--	--	--
121207850	--	--	--
107918167	--	--	--
121208160	--	--	--
121208363	--	--	--
121208274	--	--	--
107960317	K18081	MTMR1_2	myotubularin-related protein 1/2
107960316	--	--	--
107960314	--	--	--
107943609	--	--	--
107961535	--	--	--
121213054	--	--	--
121206627	--	--	--
121206376	--	--	--
107930629	--	--	--
107930632	--	--	--
107930648	--	--	--
107930634	--	--	--
121208208	--	--	--
121206847	--	--	--
121206417	--	--	--
121213358	--	--	--
121228101	--	--	--
107930635	--	--	--
107930655	--	--	--
107930630	K12819	SLU7	pre-mRNA-processing factor SLU7
121206684	--	--	--
121206716	--	--	--
107930633	--	--	--
107930653	K02138	ATPeF0D	F-type H+-transporting ATPase subunit d
107930647	--	--	--
107930652	--	--	--
121206423	--	--	--
121208391	--	--	--
107930637	--	--	--
107937212	--	--	--
121207937	--	--	--
107937213	--	--	--
107937214	K04382	PPP2C	serine/threonine-protein phosphatase 2A catalytic subunit
107937211	--	--	--
107937210	--	--	--
121207868	--	--	--
121206467	--	--	--
121213519	--	--	--
121213538	--	--	--
121208383	--	--	--
121206538	--	--	--
121208424	--	--	--
107948281	--	--	--
107947787	--	--	--
107949775	--	--	--
121206527	--	--	--
121206703	--	--	--
107947786	--	--	--
121206511	--	--	--
107890481	--	--	--
121207474	--	--	--
121206729	--	--	--
121207714	--	--	--
107956481	--	--	--
121208030	--	--	--
121208212	--	--	--
121208112	--	--	--
121208213	--	--	--
121208401	--	--	--
121206480	--	--	--
121206306	--	--	--
121207915	--	--	--
121208325	--	--	--
121207996	--	--	--
107917427	K13523	AGPAT3_4	lysophosphatidic acid acyltransferase / lysophosphatidylinositol acyltransferase
107917623	--	--	--
121206869	--	--	--
121207696	--	--	--
107955654	--	--	--
121207485	--	--	--
121228222	--	--	--
121206673	--	--	--
121207798	--	--	--
121206583	--	--	--
107916598	--	--	--
107916972	K08486	STX1B_2_3	syntaxin 1B/2/3
107918176	K01633	folB	7,8-dihydroneopterin aldolase/epimerase/oxygenase
107918174	--	--	--
107916813	K13412	CPK	calcium-dependent protein kinase
107921355	--	--	--
107916830	--	--	--
107917591	--	--	--
107916996	--	--	--
121208018	--	--	--
121228249	--	--	--
107940426	K09835	crtISO	prolycopene isomerase
107940425	K05681	ABCG2	ATP-binding cassette, subfamily G (WHITE), member 2
121206630	--	--	--
107934774	--	--	--
[truncated: 99,301 more rows]
